# Supplementary material for: Metabolomics Analysis of the Deterioration Mechanism and Storage Time Limit of Tender Coconut Water during Storage
Source: Foods. 2020 Jan 3;9(1):46. doi: 10.3390/foods9010046 (PMC7022768; doi:10.3390/foods9010046)
Supplement: Supplementary file 1 [file foods-09-00046-s001.zip]

Archive with 1 entries (1 files):
- foods-647967-supplementary.xls
