# Supplementary material for: Metabolomics Analysis of the Deterioration Mechanism and Storage Time Limit of Tender Coconut Water during Storage
Source: Foods. 2020 Jan 3;9(1):46. doi: 10.3390/foods9010046 (PMC7022768; doi:10.3390/foods9010046)
Supplement: Supplementary file 1 [file foods-09-00046-s001.zip › foods-647967-supplementary.xls]

## Sheet: metabolome_neg
name	mz	rt	rtmin	9.9-1	8.26-5	8.5-1	8.5-2	8.5-3	8.5-4	8.5-5	9.2-1	9.2-2	9.2-3	9.2-4	9.9-2	9.2-5	8.19-1	8.19-2	8.19-3	8.19-4	8.19-5	8.12-1	8.12-2	8.12-3	8.12-4	9.9-3	8.12-5	7.29-1	7.29-2	7.29-3	7.29-4	7.29-5	9.9-4	9.9-5	8.26-1	8.26-2	8.26-3	8.26-4	QC1	QC10	QC2	QC3	QC4	QC5	QC6	QC7	QC8	QC9
M82T599_1	82.1833	599.244	9.99	355156	634528	0	1438.27	0	0	0	488733	1.14817e+06	558909	785520	1.43025e+06	151697	626959	243014	61035.6	473853	331298	640.311	659.982	65884.7	0	571884	23836.7	0	1164.31	963.452	460.571	0	782557	132313	378325	679075	309046	128250	377072	298132	384999	359510	338657	298179	301905	293137	277646	291653
M82T599_2	82.4338	599.137	9.99	361980	642563	0	1520.49	0	554.14	1541.91	539700	1.0948e+06	523324	754341	1.43389e+06	169479	657999	293792	116619	491774	327661	523.883	1356.85	113089	610.378	606166	67738.6	1142.97	537.703	0	543.583	499.536	734212	186290	373456	647050	336889	169635	450349	308831	377174	403306	373025	305485	318984	309422	310263	339890
M83T95	83.0125	95.084	1.58	2.20531e+06	1.92412e+06	330120	2.45496e+06	2.0797e+06	129819	2.53282e+06	1.63333e+06	2.50823e+06	1.97075e+06	347615	3.00291e+06	2.28883e+06	611431	1.63986e+06	674052	1.26176e+06	1.98423e+06	235178	219686	158639	1.92619e+06	1.9928e+06	1.1528e+06	5.49603e+06	5.61892e+06	5.08609e+06	4.82364e+06	3.96924e+06	2.62216e+06	1.775e+06	2.39849e+06	2.82752e+06	1.77859e+06	194608	4.30264e+06	2.07462e+06	3.87489e+06	4.21378e+06	2.80455e+06	2.88349e+06	2.57167e+06	2.45492e+06	1.96698e+06	2.15256e+06
M83T824	83.0234	824.421	13.74	22028.1	24263.9	106380	109396	86529.2	156752	24861.6	91071.9	168226	371045	266319	11920.9	273204	233110	75656.9	230949	297779	61156.6	15277.6	255274	422324	86272.1	26933.9	286366	194950	508298	23586.2	272571	295798	25421.6	14781.8	19134.2	10830.9	7930.94	18868.2	33453.5	72920.9	30734.5	31270.6	20465.2	8004.45	228391	77679.2	371227	313969
M83T115	83.035	115.082	1.92	159814	25670.6	157453	150044	133607	125706	108130	104383	97744.3	102531	120647	144517	127818	108107	146684	101600	137294	78287.4	91245.8	91841.3	69209.9	97326	145509	103477	61374.8	65837.8	79219.5	46607.4	102186	156699	127545	141777	109403	117864	100098	247405	93467.1	186878	177820	201047	111850	129097	69122.7	91483.5	91329.8
M85T133	84.9894	132.946	2.22	6.60219e+06	6.47808e+06	5.79158e+06	5.83283e+06	5.81166e+06	1.99576e+06	5.6645e+06	2.4262e+06	4.62657e+06	4.38102e+06	5.05903e+06	6.94381e+06	4.97126e+06	5.14655e+06	4.82926e+06	4.90141e+06	2.00015e+06	4.41694e+06	3.9542e+06	2.19897e+06	4.29253e+06	4.35894e+06	7.57262e+06	4.46386e+06	4.0932e+06	4.52556e+06	3.89845e+06	4.75612e+06	3.59185e+06	3.01637e+06	6.53686e+06	2.9882e+06	6.13563e+06	5.15211e+06	5.09839e+06	2.63829e+06	2.90189e+06	1.04319e+07	8.31322e+06	6.85318e+06	5.13615e+06	4.50949e+06	2.33814e+06	2.12862e+06	4.3836e+06
M85T66	84.9892	66.4557	1.11	4.80785e+06	4.21344e+06	5.05678e+06	2.31584e+06	2.94517e+06	2.93977e+06	951722	952916	3.7204e+06	3.72775e+06	961442	2.30605e+06	3.17259e+06	3.36425e+06	2.21314e+06	1.06728e+06	2.95937e+06	3.57275e+06	1.74122e+06	4.08121e+06	2.83849e+06	894100	4.56206e+06	3.17096e+06	821189	3.84457e+06	3.78731e+06	3.0305e+06	2.72916e+06	5.61299e+06	5.99989e+06	4.39848e+06	4.88038e+06	2.56745e+06	119967	1.38923e+06	2.65427e+06	7.66445e+06	7.33412e+06	6.68921e+06	5.55257e+06	2.03341e+06	3.88216e+06	3.77034e+06	3.1349e+06
M85T95	85.0282	94.8848	1.58	1.0644e+07	1.22574e+07	9.65879e+06	1.61637e+07	1.2354e+07	6.48428e+06	1.25335e+07	1.17111e+07	1.54179e+07	1.34324e+07	1.18495e+07	1.84164e+07	1.38632e+07	1.53124e+07	1.08543e+07	1.11037e+07	1.02886e+07	9.52249e+06	4.96921e+06	7.38705e+06	7.977e+06	1.28648e+07	1.46913e+07	9.33163e+06	2.61156e+07	2.76229e+07	2.95649e+07	2.57468e+07	2.19044e+07	1.34648e+07	1.16764e+07	1.3671e+07	1.51315e+07	1.27273e+07	1.11772e+07	2.79e+07	1.37669e+07	2.387e+07	2.33516e+07	2.22781e+07	1.71917e+07	1.48661e+07	1.50028e+07	1.38426e+07	1.42847e+07
M87T95	87.0072	95.2173	1.59	2.06973e+07	2.57092e+07	2.20053e+07	3.46202e+07	2.53519e+07	1.17526e+07	2.66214e+07	2.47118e+07	3.23121e+07	3.13888e+07	2.52203e+07	4.12753e+07	3.00289e+07	3.47829e+07	2.29856e+07	2.16463e+07	2.13598e+07	1.92652e+07	1.17965e+07	1.49663e+07	1.73342e+07	2.59588e+07	3.07564e+07	1.77479e+07	5.55607e+07	6.14915e+07	6.62205e+07	5.4324e+07	4.92776e+07	3.72879e+07	2.48097e+07	3.24592e+07	3.31723e+07	2.83972e+07	2.43897e+07	5.83042e+07	2.85318e+07	5.8039e+07	5.18609e+07	4.67783e+07	3.78315e+07	3.25875e+07	3.14476e+07	2.88949e+07	2.94957e+07
M88T84	87.9714	84.3608	1.41	42693.6	36021.9	34732.4	333744	197033	24752.1	213866	33958.3	152813	142694	17183.4	45912.4	150341	189057	140448	234238	24448.1	26918.9	4845.27	30390	39262.7	159568	53446.4	204492	328610	347075	370208	279003	187156	35817	46316.6	57134.5	290478	29217.9	29405.3	330735	43385.2	232430	271785	272401	163218	46922.1	207594	23850.6	182210
M88T90	88.0391	90.1712	1.5	2.61291e+06	1.8691e+06	1.25144e+06	2.25889e+06	1.62812e+06	1.62741e+06	2.62834e+06	2.52864e+06	1.55452e+06	1.42306e+06	2.1432e+06	2.18121e+06	1.85957e+06	916668	2.48151e+06	1.94322e+06	1.60894e+06	1.5245e+06	1.58602e+06	1.55224e+06	1.82335e+06	1.92938e+06	3.8367e+06	1.94433e+06	1.22582e+06	662167	378296	652079	404651	3.00623e+06	2.54793e+06	2.14125e+06	2.27331e+06	1.96167e+06	1.62495e+06	3.39599e+06	1.37611e+06	2.86025e+06	2.67638e+06	2.5427e+06	1.89929e+06	1.84396e+06	1.45848e+06	1.5411e+06	1.60849e+06
M89T837	88.7794	836.588	13.94	1.28606e+06	985185	1.40072e+06	817074	1.0734e+06	1.10646e+06	404613	1.47385e+06	1.55368e+06	1.42011e+06	1.03842e+06	1.05341e+06	835085	755210	309788	1.57409e+06	1.22282e+06	1.07275e+06	1.08343e+06	865078	648748	240403	1.57951e+06	752896	982696	1.05224e+06	658529	743738	473110	1.4127e+06	1.49169e+06	955649	1.19282e+06	1.24262e+06	1.32992e+06	606751	276546	1.45092e+06	1.60519e+06	1.3855e+06	1.70634e+06	1.0898e+06	1.55428e+06	919161	110288
M89T684	88.7966	684.286	11.4	33540	31855.3	27850.7	21858.8	29265.1	32420.3	31820.9	28513.7	5473.91	27867.5	24413.8	35259.4	26697.9	30232.8	3519.16	22941.2	22704	24378.1	23504.9	26272.7	25776.7	29908.5	32214.9	19401.9	1926.96	491.876	0	0	590.512	35231	29622.9	31583.2	35387	28314.7	33444.4	52054.6	2289.11	41115.3	37206.6	37760.4	4942.68	22454	4568.19	5050.6	0
M89T84	88.9868	84.182	1.4	6.89072e+06	4.88895e+06	4.28121e+06	3.51445e+06	3.59993e+06	4.62443e+06	5.90013e+06	4.55862e+06	4.1164e+06	4.24768e+06	4.69325e+06	5.68739e+06	3.6162e+06	3.4638e+06	3.95753e+06	3.34668e+06	4.05941e+06	3.8948e+06	4.0454e+06	3.56599e+06	3.21287e+06	3.35485e+06	6.28951e+06	3.11195e+06	2.25074e+06	2.14392e+06	1.82754e+06	2.14796e+06	2.1717e+06	5.90553e+06	6.6081e+06	5.38113e+06	4.91232e+06	4.68579e+06	5.22385e+06	8.85643e+06	3.22162e+06	7.55515e+06	6.39338e+06	5.8066e+06	4.35956e+06	3.72613e+06	3.58882e+06	3.1693e+06	3.10759e+06
M89T100	88.9867	99.574	1.66	2.0265e+06	5.4514e+07	1.19629e+06	1.61527e+06	1.30623e+06	1.25345e+06	5.71582e+07	1.34782e+06	6.36471e+07	5.74856e+07	1.17419e+06	1.71216e+06	1.29415e+06	8.63265e+07	927638	1.27876e+06	1.17711e+06	1.09315e+06	3.24042e+07	1.05728e+06	3.79163e+07	904556	1.98872e+06	3.16825e+07	1.19531e+08	1.06424e+06	773341	1.28658e+08	894498	1.74049e+06	1.38714e+06	2.03257e+06	7.30504e+07	6.04474e+07	4.79367e+07	2.72415e+06	5.96907e+07	2.85257e+06	2.27343e+06	104493730	1.65076e+06	1.01639e+06	1.08455e+06	1.02376e+06	848294
M89T114	88.9867	114.341	1.91	1.68141e+06	3.42167e+06	1.08017e+06	3.10491e+06	2.00994e+06	867622	1.54265e+06	1.59799e+06	1.55718e+06	1.08458e+06	3.13382e+06	2.78389e+06	1.55444e+06	1.67465e+06	1.25706e+06	1.18574e+06	1.25746e+06	875066	3.2452e+06	911834	2.29573e+06	903231	2.40486e+06	2.08851e+06	1.31633e+06	660190	1.56217e+06	2.06378e+06	775426	1.4092e+06	2.55247e+06	1.79414e+06	4.1279e+06	3.1142e+06	3.44259e+06	2.1228e+06	3.75686e+06	2.19211e+06	3.39178e+06	2.67061e+06	3.54997e+06	3.59191e+06	1.0782e+06	1.1192e+06	883373
M89T96	89.0009	95.7083	1.6	532433	1.43304e+06	583916	1.20642e+06	1.09867e+06	4.12482e+07	1.34185e+06	1.46157e+06	2.50247e+06	1.77865e+06	1.24856e+06	3.19275e+06	2.20139e+06	2.74084e+06	7.79843e+07	7.3068e+07	1.43325e+06	870649	3.6889e+07	5.02276e+07	5.41225e+07	1.48375e+06	1.84931e+06	5.00074e+07	4.54323e+06	3.73552e+06	5.12988e+06	4.02788e+06	3.65639e+06	2.04374e+06	1.52298e+06	2.51048e+06	2.04835e+06	1.83631e+06	1.23123e+06	3.89438e+06	1.35882e+06	2.58672e+06	3.37808e+06	3.30675e+06	2.39316e+06	2.10863e+06	2.5811e+06	2.09837e+06	1.71297e+06
M89T95_1	89.0234	95.1946	1.59	2.8448e+08	3.49201e+08	2.73513e+08	4.80941e+08	336928006	1.76699e+08	3.69112e+08	3.40345e+08	4.59909e+08	3.83215e+08	3.43717e+08	5.59866e+08	4.28258e+08	4.83568e+08	3.32471e+08	3.26606e+08	3.03424e+08	2.75879e+08	1.73019e+08	2.16307e+08	2.47549e+08	3.63401e+08	4.25731e+08	2.44094e+08	7.61269e+08	8.35926e+08	901454580	7.54158e+08	6.51033e+08	424146538	3.46915e+08	4.35863e+08	4.71199e+08	3.81344e+08	3.30452e+08	7.83812e+08	3.80809e+08	6.9398e+08	674156088	6.4428e+08	5.12107e+08	4.42677e+08	4.28232e+08	385134103	3.95951e+08
M89T136	89.0231	136.376	2.27	2.49458e+07	2.01129e+06	1.84755e+06	1.88525e+07	8.66606e+06	1.18633e+07	7.53873e+06	1.81963e+06	1.87947e+06	1.79809e+06	1.83779e+06	9.83498e+06	2.80567e+07	2.37209e+07	1.78706e+06	1.70793e+06	4.81612e+06	2.3256e+07	1.47902e+06	1.43767e+06	7.63554e+06	1.84755e+07	2.32133e+06	5.49449e+06	4.29648e+07	2.75243e+06	7.56338e+06	8.16081e+06	2.59322e+06	2.12946e+06	4.69436e+06	8.12156e+06	3.53363e+07	7.33077e+06	1.95353e+06	8.52151e+06	2.71926e+06	3.23208e+06	1.20827e+07	2.75106e+06	2.26676e+06	4.24218e+06	1.87113e+06	2.08358e+07	2.25099e+07
M89T272	89.0232	271.549	4.53	6.03763e+06	4.98772e+06	1.05002e+06	1.51013e+06	5.94902e+06	1.05236e+06	5.70286e+06	1.0425e+06	1.05869e+06	1.10319e+06	5.38834e+06	1.32104e+06	465975	1.06997e+06	2.56052e+06	1.02503e+06	6.77055e+06	7.14775e+06	2.73991e+06	873730	5.67519e+06	3.44248e+06	1.2587e+06	3.62933e+06	2.21448e+06	6.06591e+06	4.64987e+06	778911	1.31089e+06	1.27499e+06	1.15945e+06	727690	5.98961e+06	1.15298e+06	1.13819e+06	5.57037e+06	4.63784e+06	1.7155e+06	1.54683e+06	1.4866e+06	1.23986e+06	1.08563e+06	1.01425e+06	3.01167e+06	5.88868e+06
M89T24	89.0231	23.7384	0.4	1.5444e+06	1.20589e+06	1.14411e+06	3.45421e+06	240185	1.14147e+06	3.08387e+06	1.11039e+06	1.1192e+06	1.10626e+06	3.49579e+06	3.29355e+06	2.67054e+06	1.06814e+06	1.01637e+06	1.01859e+06	5.0345e+06	955474	2.61717e+06	892036	7.33254e+06	3.64885e+06	1.40751e+06	6.10127e+06	2.2432e+06	2.49619e+06	4.34109e+06	7.3337e+06	4.37979e+06	1.34579e+06	4.57756e+06	1.27099e+06	5.72872e+06	1.27157e+06	1.19919e+06	1.31249e+07	3.23076e+06	1.85979e+06	3.2698e+06	1.62953e+06	1.20809e+06	5.94548e+06	1.06084e+06	2.31014e+06	7.02234e+06
M89T54	89.0231	53.572	0.89	1.568e+06	1.14822e+06	1.20042e+06	3.59091e+06	3.88502e+06	1.09727e+06	3.10932e+06	1.12415e+06	1.07923e+06	1.11759e+06	3.27997e+06	5.97591e+06	1.06847e+06	1.12276e+06	1.09095e+06	1.04241e+06	1.03558e+07	3.14264e+06	4.73945e+06	974868	1.01292e+07	3.23034e+06	1.39945e+06	1.18273e+07	4.84563e+06	1.48127e+07	1.26734e+07	6.21047e+06	4.65592e+06	1.58623e+07	5.84144e+06	1.31596e+06	2.58199e+06	3.49735e+06	1.28572e+06	1.90245e+06	4.9996e+06	1.76058e+06	4.18617e+06	1.66328e+06	1.26604e+06	2.95806e+06	1.05556e+06	4.99914e+06	1.28593e+06
M89T355	89.0232	354.563	5.91	1.74376e+06	4.46735e+06	3.46189e+06	4.56032e+06	5.82044e+06	1.31322e+06	999339	1.34385e+06	1.34639e+06	1.31002e+06	7.21628e+06	7.28393e+06	2.87059e+06	1.29165e+06	1.26354e+06	1.26116e+06	5.35411e+06	1.21165e+07	4.22771e+06	1.16327e+06	4.37088e+06	2.97746e+06	1.65358e+06	3.61259e+06	6.05985e+06	6.68596e+06	4.96545e+06	3.36038e+06	7.75077e+06	1.53337e+06	7.39201e+06	1.47386e+06	4.10355e+06	1.41281e+06	1.42921e+06	1.03818e+07	1.51463e+06	2.11994e+06	2.02508e+07	7.31085e+06	1.52697e+06	5.61625e+06	1.25164e+06	2.10617e+06	6.92881e+06
M89T245	89.0232	244.566	4.08	1.24212e+07	1.2692e+06	1.19745e+06	4.91704e+06	2.95065e+06	1.14355e+06	653580	1.11787e+06	1.16532e+06	1.186e+06	7.34763e+06	8.76449e+06	5.50992e+06	1.20053e+06	6.89522e+06	1.13727e+06	3.35517e+06	6.28682e+06	1.03897e+06	967792	5.74341e+06	1.04312e+06	1.54746e+06	3.08916e+06	5.16858e+06	4.19402e+06	1.27245e+07	4.82112e+06	1.47667e+06	1.41949e+06	5.54983e+06	1.39044e+06	750992	4.58993e+06	1.25733e+06	1.0722e+07	3.54702e+06	1.95289e+06	8.66391e+06	1.6522e+06	1.33237e+06	4.66529e+06	1.13701e+06	4.03842e+06	3.85466e+06
M89T150	89.0232	150.269	2.5	1.87781e+06	1.55811e+06	1.54289e+06	6.24564e+06	1.10807e+06	1.44758e+06	7.43527e+06	1.49522e+06	1.47068e+06	1.48352e+06	1.4291e+06	9.01162e+06	3.32119e+06	1.5231e+06	1.42977e+06	1.35108e+06	6.36903e+06	6.78448e+06	4.98308e+06	1.19748e+06	5.25836e+06	6.47745e+06	1.87082e+06	4.07383e+06	6.05031e+06	2.08974e+06	1.53058e+07	6.50994e+06	1.04221e+07	1.72637e+06	6.93632e+06	1.68204e+06	6.44244e+06	1.06457e+07	1.58215e+06	1.1012e+07	349162	2.64543e+06	8.5047e+06	7.7353e+06	1.77012e+06	8.55424e+06	1.44047e+06	6.01242e+06	1.76852e+06
M89T438	89.0232	437.962	7.3	1.53666e+06	6.71254e+06	1.19578e+06	5.80715e+06	1.16129e+06	1.1562e+06	3.85547e+06	6.76228e+06	5.92394e+06	1.17744e+06	2.49753e+06	6.75768e+06	4.84262e+06	1.14689e+06	1.16307e+06	1.10681e+06	5.09557e+06	5.21577e+06	3.38887e+06	2.83306e+06	1.05921e+06	2.66018e+06	1.41464e+06	6.32549e+06	4.09629e+06	2.94324e+06	6.72351e+06	7.55468e+06	4.99519e+06	4.07549e+06	1.12742e+07	1.33511e+06	4.20336e+06	3.23289e+06	1.27046e+06	6.92572e+06	1.30693e+06	1.81853e+06	5.62847e+06	1.61458e+06	1.31508e+06	3.07469e+06	1.12687e+06	4.69793e+06	3.755e+06
M89T206	89.0232	205.583	3.43	1.58745e+06	6.65045e+06	1.24878e+06	3.92896e+06	5.54226e+06	1.22818e+06	6.41909e+06	1.17759e+06	1.26558e+06	1.24558e+06	4.98709e+06	8.81451e+06	2.71924e+06	1.2271e+06	3.26267e+06	1.20351e+06	6.1138e+06	3.42238e+06	1.06104e+06	1.03966e+06	5.72188e+06	2.3566e+06	1.53815e+06	3.54655e+06	8.70216e+06	3.67036e+06	1.68572e+06	6.43348e+06	8.24692e+06	1.44022e+06	7.85329e+06	1.39036e+06	6.68589e+06	3.32214e+06	1.28709e+06	2.17402e+06	5.72151e+06	2.07939e+06	1.0502e+07	1.74225e+06	1.43015e+06	4.90476e+06	1.17489e+06	3.49317e+06	5.93795e+06
M89T231	89.0232	231.151	3.85	1.47256e+06	1.14149e+06	1.14591e+06	2.78086e+06	3.532e+06	1.04911e+06	2.58149e+06	1.10164e+06	6.90274e+06	1.07592e+06	6.02576e+06	1.42039e+06	4.11043e+06	1.05003e+06	3.94935e+06	1.04094e+06	5.24303e+06	3.14796e+06	6.37108e+06	874667	5.42014e+06	2.82482e+06	1.42577e+06	4.39157e+06	4.51591e+06	5.92622e+06	1.45143e+06	7.61029e+06	6.71592e+06	1.24317e+06	5.30475e+06	1.23912e+06	3.90074e+06	2.00854e+06	1.14875e+06	5.88004e+06	4.50773e+06	1.73918e+06	4.36366e+06	1.58682e+06	1.30126e+06	3.04782e+06	1.10555e+06	2.87718e+06	8.84417e+06
M89T329	89.0231	328.671	5.48	6.03872e+06	1.55603e+06	1.50708e+06	1.78448e+06	4.82372e+06	1.45014e+06	6.41657e+06	1.44611e+06	1.52961e+06	1.44995e+06	4.89345e+06	8.94449e+06	6.15206e+06	1.45927e+06	1.3794e+06	1.41777e+06	646513	5.97948e+06	1.08661e+07	1.24487e+06	5.37171e+06	7.18698e+06	1.87396e+06	3.87306e+06	6.46226e+06	3.91228e+06	7.98263e+06	3.67028e+06	8.04565e+06	1.78268e+06	5.87725e+06	1.61023e+06	9.23963e+06	6.31856e+06	1.54995e+06	5.9818e+06	7.38521e+06	2.35203e+06	6.67106e+06	1.20414e+07	1.66886e+06	4.35843e+06	1.47618e+06	6.42803e+06	11752078
M89T593	89.023	592.711	9.88	1.13667e+06	1.00861e+06	961330	4.52897e+06	4.28008e+06	855610	2.61032e+06	926866	989910	973723	4.19436e+06	1.04712e+07	879570	889948	392398	885249	4.09195e+06	3.34359e+06	802550	802370	1.92457e+06	1.92073e+06	1.15715e+06	4.49851e+06	3.15083e+06	2.92914e+06	2.75836e+06	3.21771e+06	3.05656e+06	1.07768e+06	3.21711e+06	1.04577e+06	4.66248e+06	5.75435e+06	970219	1.37458e+06	5.27294e+06	1.36844e+06	1.01972e+07	5.79397e+06	1.07713e+06	3.53551e+06	880361	2.74741e+06	5.40291e+06
M89T549	89.0231	549.374	9.16	1.08192e+06	928009	858158	5.46941e+06	2.77776e+06	839588	2.71156e+06	6.5266e+06	3.18335e+06	798898	2.4109e+06	1.26068e+07	1.51968e+06	828580	854804	808502	2.67085e+06	3.70601e+06	2.19164e+06	2.91427e+06	772487	2.596e+06	1.01345e+06	4.35455e+06	4.50772e+06	3.2691e+06	5.03573e+06	1.07514e+06	1.11086e+07	972946	6.83235e+06	921059	2.55321e+06	4.45977e+06	893399	6.22e+06	3.86276e+06	1.30438e+06	5.04349e+06	1.16079e+06	966655	431315	800780	2.43839e+06	1.0184e+06
M89T178	89.0233	177.592	2.96	1.97969e+06	1.58877e+06	1.55191e+06	5.47536e+06	6.46177e+06	1.50802e+06	5.52572e+06	1.43888e+06	1.52094e+06	1.4876e+06	7.29348e+06	4.58388e+06	1.4737e+07	1.56095e+06	1.48732e+06	1.47372e+06	1.35495e+06	5.25154e+06	1.28965e+07	1.33046e+06	7.48141e+06	1.37667e+06	1.93558e+06	7.93418e+06	7.73683e+06	9.31176e+06	851649	2.2561e+07	5.57168e+06	1.8765e+06	8.86305e+06	1.70592e+06	8.54559e+06	4.69841e+06	1.63317e+06	1.57189e+07	807188	2.49566e+06	1.09217e+07	2.27613e+06	1.78531e+06	5.09693e+06	1.55832e+06	4.42816e+06	8.23427e+06
M89T39	89.0231	38.8405	0.65	1.7163e+06	1.3951e+06	1.35337e+06	5.42531e+06	6.61834e+06	1.32696e+06	5.5891e+06	1.25315e+06	1.22798e+06	1.30795e+06	2.98126e+06	1.67307e+06	5.74238e+06	1.27505e+06	1.24275e+06	1.25458e+06	4.39288e+06	4.86758e+06	3.03187e+06	1.05118e+06	2.65027e+06	4.06398e+06	1.65044e+06	3.09805e+06	3.68907e+06	5.13912e+06	4.42402e+06	3.71226e+06	5.39193e+06	1.59079e+06	4.67218e+06	1.46632e+06	1.4809e+06	6.97487e+06	1.43869e+06	2.26515e+06	7.11637e+06	2.09362e+06	5.62526e+06	1.86959e+06	1.49466e+06	750761	1.28979e+06	4.8595e+06	1.79958e+07
M89T824	89.023	824.478	13.74	576259	460710	466488	2.07726e+06	154899	441928	465029	467381	458576	468008	2.05303e+06	2.11011e+06	2.21235e+06	455342	446513	440145	1.89406e+06	1.88387e+06	330186	362028	1.35222e+06	2.53189e+06	593563	2.22726e+06	505597	3.61684e+06	3.40749e+06	1.5391e+06	2.11523e+06	542915	3.8713e+06	480937	5.25821e+06	1.50436e+06	526592	3.04625e+06	2.20305e+06	697594	5.70953e+06	622738	569149	447154	456704	1.14858e+06	1.66432e+06
M89T496	89.0231	495.649	8.26	1.06423e+06	5.07451e+06	899489	3.52153e+06	4.33925e+06	870809	3.02189e+06	872220	871084	829398	3.29059e+06	1.07061e+06	858394	919214	844630	796908	4.18039e+06	2.78619e+06	2.34732e+06	784392	2.58555e+06	3.40477e+06	1.0665e+06	4.81779e+06	3.37164e+06	3.86557e+06	4.57661e+06	1.06916e+06	5.06544e+06	954676	7.34704e+06	967456	3.90676e+06	3.3661e+06	942654	1.42571e+06	6.04936e+06	1.35036e+06	6.38295e+06	1.26762e+06	944964	1.7567e+06	886668	2.98323e+06	3.71442e+06
M89T258	89.0231	258.126	4.3	1.43243e+06	1.16179e+06	1.11766e+06	5.41295e+06	6.28454e+06	1.05543e+06	2.63339e+06	1.13339e+06	1.16341e+06	1.10554e+06	3.36048e+06	1.4369e+06	1.53668e+06	1.09834e+06	4.9096e+06	1.03461e+06	3.27601e+06	990001	5.89401e+06	947877	972944	5.73392e+06	1.38991e+06	3.11002e+06	3.73976e+06	5.45321e+06	1.40412e+06	6.82845e+06	3.71869e+06	1.31354e+06	6.62961e+06	1.27338e+06	5.05838e+06	5.31595e+06	1.21546e+06	6.24848e+06	7.19724e+06	1.80828e+06	9.06432e+06	1.62632e+06	1.27727e+06	5.29289e+06	1.07179e+06	2.88473e+06	5.60466e+06
M89T396	89.0231	395.973	6.6	1.02062e+06	1.52282e+06	1.45229e+06	3.80696e+06	5.34387e+06	1.41854e+06	5.05208e+06	1.33865e+06	1.46396e+06	1.39905e+06	4.44643e+06	9.00102e+06	4.56016e+06	1.44034e+06	1.35554e+06	1.38512e+06	4.12104e+06	334191	4.98569e+06	1.2588e+06	7.6615e+06	1.34389e+07	1.71986e+06	5.475e+06	5.29168e+06	1.3678e+07	1.03277e+07	7.72544e+06	8.12679e+06	4.02094e+06	7.88897e+06	1.60165e+06	6.84212e+06	507433	6.23842e+06	7.15564e+06	6.72587e+06	2.18899e+06	6.56668e+06	1.94192e+06	1.5775e+06	1.39943e+07	1.40939e+06	1.27063e+06	5.74663e+06
M89T412	89.0231	412.035	6.87	1.48638e+06	1.22514e+06	1.16316e+06	7.1465e+06	4.51955e+06	1.16855e+06	1.17875e+06	1.12009e+06	1.14251e+06	1.18403e+06	4.23846e+06	7.96259e+06	4.68022e+06	1.13714e+06	3.81289e+06	1.08618e+06	2.47031e+06	4.52923e+06	1.00986e+06	985365	1.03707e+06	2.69247e+06	1.42216e+06	1.05613e+06	5.2489e+06	5.47426e+06	9.28792e+06	2.757e+06	5.66842e+06	1.34363e+06	4.12329e+06	6.82847e+06	4.49091e+06	1.4923e+07	1.21477e+06	1.57915e+06	3.79813e+06	1.80414e+06	8.01885e+06	1.66097e+06	1.35662e+06	1.11435e+06	1.11871e+06	4.84916e+06	7.26163e+06
M89T369	89.0232	369.314	6.16	8.45237e+06	1.45807e+06	1.40572e+06	3.06104e+06	3.54496e+06	1.37658e+06	6.02186e+06	1.36683e+06	1.42746e+06	1.36818e+06	1.32637e+06	8.42295e+06	4.90799e+06	1.37494e+06	4.20155e+06	1.35483e+06	3.37546e+06	1.27851e+06	4.57256e+06	1.213e+06	2.88796e+06	6.63122e+06	1.66774e+06	7.73614e+06	4.06682e+06	4.39987e+06	6.93386e+06	7.50989e+06	4.98438e+06	1.59575e+06	4.81621e+06	1.54064e+06	3.7435e+06	6.94457e+06	1.53623e+06	7.08504e+06	5.53342e+06	2.20303e+06	5.30253e+06	2.03069e+06	1.61694e+06	3.59399e+06	1.38254e+06	5.27134e+06	2.45912e+06
M89T745	89.023	745.03	12.42	620326	543167	513386	1.34566e+06	2.56367e+06	487905	2.3586e+06	507146	513503	500548	513590	2.91834e+06	2.57038e+06	487333	492028	492125	469109	2.15047e+06	1.14724e+06	435931	1.84745e+06	3.19802e+06	623770	6.19297e+06	1.20884e+06	371304	2.17144e+06	2.05664e+06	3.96952e+06	570950	4.98318e+06	561825	2.54491e+06	740219	495510	3.02429e+06	603180	752320	1.36178e+06	699698	534346	1.43735e+06	490964	502437	6.61466e+06
M89T425	89.0231	424.623	7.08	1.81826e+06	1.42974e+06	1.45279e+06	4.27676e+06	5.4399e+06	1.34168e+06	8.26862e+06	1.29587e+06	1.37701e+06	1.31056e+06	5.7066e+06	1.68208e+06	4.10567e+06	1.36505e+06	1.32809e+06	1.31211e+06	1.26322e+06	562802	8.8246e+06	1.19312e+06	5.02668e+06	5.36599e+06	1.66115e+06	3.81477e+06	3.6734e+06	3.80874e+06	5.87328e+06	7.02537e+06	1.03806e+06	1.56957e+06	8.5124e+06	1.49495e+06	5.74313e+06	1.47788e+06	1.41789e+06	1.10965e+07	7.10395e+06	8.07691e+06	4.71147e+06	1.92111e+06	1.53644e+06	5.69674e+06	1.35111e+06	1.26855e+06	6.59048e+06
M89T785	89.023	785.442	13.09	461765	403839	414896	416121	2.67208e+06	381661	1.46131e+06	388700	385630	361332	506460	4.04717e+06	2.25515e+06	380867	396626	364104	2.58277e+06	2.53061e+06	977592	338618	360538	2.27378e+06	478334	343238	2.2525e+06	2.97093e+06	3.20352e+06	1.89679e+06	1.91514e+06	493852	2.27981e+06	400292	1.89682e+06	1.11256e+06	412657	4.06916e+06	234225	579055	3.80777e+06	539465	460127	327153	397305	883316	3.24588e+06
M89T706	89.023	705.857	11.76	840856	672306	646672	1.88182e+06	3.41231e+06	635246	4.36795e+06	656038	669499	679881	2.87075e+06	3.13608e+06	3.53328e+06	622776	648308	623167	2.23701e+06	2.71516e+06	3.29015e+06	557535	589564	2.01993e+06	806007	2.23606e+06	6.62265e+06	2.66538e+06	2.21972e+06	3.2573e+06	2.38673e+06	795152	3.80495e+06	715466	3.12683e+06	688033	671903	9.24544e+06	2.45355e+06	1.00839e+06	3.25834e+06	901374	731633	3.52354e+06	623629	3.08777e+06	6.3521e+06
M89T453	89.0231	452.599	7.54	1.82533e+06	6.86923e+06	1.35918e+06	6.717e+06	7.82194e+06	1.32579e+06	6.35862e+06	1.37299e+06	1.37645e+06	1.32101e+06	2.50341e+06	1.64758e+06	2.59619e+06	1.37964e+06	1.30951e+06	1.25878e+06	3.1314e+06	4.59319e+06	1.18795e+06	1.18656e+06	3.233e+06	3.44852e+06	1.60938e+06	4.31693e+06	3.65266e+06	911004	1.71866e+06	5.59697e+06	3.90357e+06	1.55886e+06	1.54296e+06	9.17888e+06	6.75771e+06	5.49337e+06	1.395e+06	9.56127e+06	7.32395e+06	2.1445e+06	8.46055e+06	1.96407e+06	1.5199e+06	4.56501e+06	1.37395e+06	533215	9.5738e+06
M89T510	89.023	509.927	8.5	1.17959e+06	1.0438e+06	985556	3.33941e+06	1.95394e+06	963675	4.85797e+06	972296	922277	952753	4.0472e+06	5.0819e+06	899645	921807	921621	897831	4.22703e+06	508976	2.77646e+06	2.58607e+06	874707	2.709e+06	1.13362e+06	6.79744e+06	6.14578e+06	3.77433e+06	3.95992e+06	8.64958e+06	6.32452e+06	1.07644e+06	1.0992e+06	1.06215e+06	3.65912e+06	3.05563e+06	997271	7.55893e+06	4.86725e+06	1.43753e+06	1.37076e+06	1.27883e+06	1.05402e+06	3.08748e+06	952094	4.54321e+06	3.89786e+06
M89T731	89.023	731.463	12.19	793751	613567	637805	2.77627e+06	2.33509e+06	598336	2.424e+06	617346	613989	643216	3.4912e+06	2.48671e+06	1.35145e+06	611597	611428	587620	6.62099e+06	1.83129e+06	3.22661e+06	550819	1.97385e+06	1.66149e+06	746519	570674	2.77604e+06	1.85701e+06	2.53077e+06	2.68297e+06	515245	707405	3.4097e+06	691754	5.46694e+06	632971	672787	1.01006e+06	4.47219e+06	949291	3.30527e+06	846566	677910	1.62847e+06	603739	2.90131e+06	1.71617e+06
M89T468	89.0231	467.596	7.79	1.41931e+06	1.19965e+06	1.17394e+06	1.11957e+06	2.39613e+06	1.09657e+06	3.61649e+06	1.10812e+06	1.09883e+06	1.11676e+06	5.38393e+06	8.99677e+06	2.23833e+06	1.07264e+06	1.04733e+06	1.08587e+06	1.07389e+06	2.91507e+06	4.9526e+06	987083	4.81746e+06	5.45363e+06	1.3299e+06	4.56107e+06	1.14926e+06	6.22364e+06	3.58e+06	1.31867e+06	5.90152e+06	1.27102e+06	8.08234e+06	1.22474e+06	4.74164e+06	4.58592e+06	6.07092e+06	5.33723e+06	1.28313e+06	1.68685e+06	8.65682e+06	1.51579e+06	1.28986e+06	3.958e+06	1.07565e+06	3.45046e+06	6.4458e+06
M89T690	89.023	690.328	11.51	865879	712504	652076	2.97339e+06	642901	644799	4.92619e+06	693869	670265	694037	1.52759e+06	3.43613e+06	2.3212e+06	713172	683615	628565	2.8331e+06	5.12768e+06	2.5151e+06	599069	3.92257e+06	2.4546e+06	812213	1.93364e+06	6.89982e+06	2.1495e+06	2.768e+06	3.69509e+06	2.27833e+06	758943	5.33516e+06	724455	2.45401e+06	3.10866e+06	693933	757211	2.28462e+06	1.06656e+06	3.59908e+06	874394	743688	2.51866e+06	667947	3.32109e+06	3.47579e+06
M89T652	89.0231	651.778	10.86	1.17749e+06	1.00522e+06	956859	4.39838e+06	4.05782e+06	914015	3.47585e+06	960038	977157	945332	2.45125e+06	1.1618e+06	5.27972e+06	931152	950262	890416	3.74658e+06	6.87763e+06	3.22101e+06	830119	3.78943e+06	840000	1.14299e+06	8.33021e+06	2.58869e+06	2.97411e+06	3.02022e+06	2.91076e+06	4.40453e+06	1.09857e+06	3.80125e+06	1.01874e+06	4.52196e+06	5.59475e+06	957631	4.05152e+06	3.06791e+06	1.44368e+06	1.83298e+06	1.30586e+06	1.05308e+06	3.77045e+06	914082	5.25302e+06	1.16446e+06
M89T285	89.0232	285.088	4.75	1.69557e+06	1.29641e+06	1.31388e+06	4.01891e+06	2.7706e+06	1.22072e+06	3.81239e+06	1.23218e+06	1.26882e+06	1.25073e+06	5.00441e+06	1.79895e+07	4.17837e+06	1.27228e+06	1.17998e+06	1.18055e+06	9.01912e+06	2.80002e+06	3.01947e+06	1.06974e+06	5.51003e+06	2.73565e+06	1.55936e+06	6.12182e+06	1.36767e+06	8.69252e+06	6.18675e+06	582681	7.7291e+06	1.52482e+06	9.11494e+06	1.3766e+06	4.54042e+06	7.67973e+06	1.30512e+06	3.29753e+06	5.57492e+06	1.98984e+06	5.06493e+06	1.79032e+06	1.47984e+06	5.13061e+06	1.24131e+06	1.00786e+07	3.72574e+06
M89T576	89.023	576.378	9.61	1.09126e+06	897267	840272	3.43632e+06	2.53994e+06	851766	4.4648e+06	884722	831409	891694	2.608e+06	3.99232e+06	1.86817e+06	856535	836495	812220	2.77753e+06	2.59993e+06	4.51866e+06	727158	3.8338e+06	376033	968803	764978	4.56551e+06	7.68762e+06	4.56549e+06	3.71906e+06	1.03064e+06	954558	3.72672e+06	898471	3.88121e+06	3.32733e+06	885325	4.30608e+06	941672	1.31719e+06	6.12846e+06	1.17364e+06	931421	4.48261e+06	820625	2.57544e+06	5.27896e+06
M89T636	89.023	635.587	10.59	1.24253e+06	1.00965e+06	985482	5.28962e+06	4.3458e+06	926905	3.8332e+06	997811	1.02594e+06	984220	8.92885e+06	4.5148e+06	6.92219e+06	973159	934340	947831	1.42623e+06	3.10255e+06	2.35094e+06	842875	3.6395e+06	7.22492e+06	1.19719e+06	923606	5.16803e+06	5.37255e+06	5.24426e+06	2.64969e+06	3.3855e+06	1.09975e+06	3.91879e+06	1.10635e+06	1.12108e+06	3.07623e+06	1.01924e+06	4.89477e+06	1.13797e+06	1.48392e+06	5.52697e+06	1.35038e+06	1.07531e+06	4.33853e+06	976507	391767	6.4201e+06
M89T800	89.023	800.099	13.33	632057	515108	509616	4.48037e+06	1.55424e+06	488767	1.37495e+06	502459	493831	512837	1.36218e+06	617297	1.39817e+06	492059	505582	468421	469227	1.39133e+06	1.69575e+06	431002	1.34206e+06	1.95776e+06	593157	3.3427e+06	1.8735e+06	1.38342e+06	2.75696e+06	5.19671e+06	3.76403e+06	603881	1.46583e+06	563687	2.55724e+06	2.34459e+06	525143	3.3418e+06	587534	752953	3.08303e+06	692261	590814	1.23229e+06	488292	2.37941e+06	3.07702e+06
M89T95_2	89.0454	95.4904	1.59	7.09411e+07	8.60998e+07	1.07441e+06	2.61318e+06	8.18155e+07	4.24787e+07	1.32432e+06	8.31053e+07	2.46064e+06	2.07607e+06	1.58936e+06	2.41975e+06	2.34703e+06	1.87592e+06	1.33362e+06	7.40572e+07	825067	1.24247e+06	3.84533e+07	601467	173062	768552	1.42236e+06	5.13541e+07	4.77636e+06	4.4496e+06	5.08495e+06	3.94127e+06	3.65083e+06	1.78175e+06	1.54482e+06	2.51918e+06	2.21672e+06	1.68419e+06	8.16165e+07	3.86376e+06	9.5234e+07	3.42997e+06	2.97111e+06	3.22565e+06	2.00503e+06	1.92323e+06	1.72423e+06	9.06987e+07	1.65967e+06
M90T801	89.5586	800.741	13.35	561442	238899	123004	425690	439913	377857	393220	14849.5	168385	122386	174118	191230	709377	201168	137275	627167	142387	175668	269664	603107	265045	84812.3	252461	187881	165728	26610.9	32543.9	28749.3	101217	161573	150011	365930	246150	427371	250148	778628	171348	263955	892873	958699	761948	374113	609879	49197.5	301075
M90T130	89.5587	129.757	2.16	298243	134484	504058	40348.1	282073	42252	752811	398522	220305	226688	490341	161088	39912.4	378962	42005	82826.3	44838.6	264658	449670	464415	139660	154605	87257.5	385934	33172.9	19775.8	10662.9	14384.2	23984.7	103384	274953	88025.7	95021.5	291551	109085	178377	203860	152926	48113.1	283426	110451	119176	45468.7	620929	34305.4
M90T109	89.6745	109.178	1.82	648662	1.02864e+06	796831	433228	949939	399483	543104	734302	900821	639473	565596	767006	703133	434802	833678	1.08034e+06	735984	479770	490898	641911	450686	528303	586452	648921	725013	994731	475752	543850	836087	143171	875040	586859	667711	637348	625822	317667	659585	862622	790574	677613	729543	646955	514092	637594	851966
M90T95	90.0265	95.1968	1.59	8.6208e+06	1.02021e+07	7.47475e+06	1.34336e+07	1.00118e+07	5.83182e+06	1.1051e+07	1.072e+07	1.37694e+07	1.13919e+07	1.10845e+07	1.69794e+07	1.24898e+07	1.47192e+07	9.34924e+06	8.688e+06	9.19407e+06	8.64314e+06	4.71275e+06	6.18411e+06	7.68078e+06	1.0362e+07	1.23708e+07	6.90396e+06	2.19636e+07	2.43738e+07	2.66805e+07	2.17008e+07	2.02149e+07	1.25604e+07	9.64432e+06	1.32021e+07	1.36748e+07	1.18329e+07	1.0144e+07	2.36219e+07	1.16245e+07	2.15875e+07	1.94417e+07	1.95989e+07	1.49125e+07	1.26193e+07	1.27272e+07	1.05082e+07	1.09568e+07
M91T106	90.7555	106.45	1.77	4.02003e+06	3.5652e+06	3.68232e+06	4.90585e+06	3.55824e+06	2.97095e+06	4.48819e+06	2.78214e+06	3.36926e+06	3.38905e+06	3.2829e+06	5.13625e+06	3.11256e+06	4.13172e+06	3.78274e+06	3.53389e+06	3.32833e+06	2.81551e+06	3.09598e+06	2.88587e+06	4.09416e+06	3.77786e+06	4.36454e+06	3.93655e+06	4.14354e+06	3.38337e+06	3.76887e+06	3.4087e+06	2.21596e+06	3.5205e+06	3.02043e+06	3.46326e+06	4.15779e+06	3.66502e+06	3.34669e+06	5.45158e+06	3.35905e+06	4.62427e+06	5.126e+06	4.83942e+06	3.75859e+06	4.00842e+06	3.37897e+06	3.26733e+06	3.62006e+06
M91T482	91.0027	482.139	8.04	1.18912e+07	6.4954e+06	1.45374e+06	1.48724e+06	5.73048e+06	4.57404e+06	7.2906e+06	1.15026e+07	4.53393e+06	5.62455e+06	4.68733e+06	9.69361e+06	1.36009e+06	1.78274e+06	3.07922e+06	986718	5.40802e+06	8.34605e+06	1.83215e+06	9.30612e+06	6.05815e+06	7.03154e+06	1.89354e+06	5.05887e+06	3.70514e+06	5.667e+06	8.38615e+06	1.20273e+07	7.71761e+06	1.46876e+07	9.47061e+06	1.03367e+07	1.79734e+06	1.00603e+07	780958	2.64995e+07	5.01823e+06	1.43785e+07	2.22737e+06	2.16716e+07	4.98491e+06	5.29339e+06	5.16076e+06	6.02971e+06	4.27683e+06
M91T424	91.0027	423.865	7.06	2.52193e+06	4.55073e+06	8.71636e+06	1.8713e+06	1.02826e+07	9.26055e+06	7.71029e+06	6.45554e+06	7.85148e+06	1.02643e+07	1.60126e+06	6.2836e+06	703561	5.06118e+06	5.1055e+06	8.03851e+06	5.47732e+06	5.87674e+06	6.70676e+06	4.30345e+06	7.57203e+06	1.50842e+06	6.42529e+06	8.20987e+06	966873	4.94758e+06	6.77796e+06	5.52198e+06	3.51216e+06	1.10491e+07	1.5948e+07	2.01285e+06	7.88696e+06	6.37015e+06	7.46178e+06	8.78657e+06	3.29318e+06	1.18315e+07	3.16152e+07	8.33967e+06	1.99574e+06	2.5797e+06	353204	18005787	7.13248e+06
M91T600	91.0027	599.872	10	1.80888e+07	1.35655e+07	6.47937e+06	4.25877e+06	2.07621e+06	5.67388e+06	5.68314e+06	8.77926e+06	4.03722e+06	1.68318e+07	1.05666e+07	9.72707e+06	1.12799e+07	1.19101e+07	6.19477e+06	3.30143e+06	1.47638e+07	1.05917e+07	1.7243e+06	3.60702e+06	8.86649e+06	3.5398e+06	7.18488e+06	6.03969e+06	6.53509e+06	5.38078e+06	1.73124e+06	2.74341e+06	1.73349e+06	2.95035e+07	1.13173e+07	8.98099e+06	8.17351e+06	9.6973e+06	1.72905e+07	1.76375e+07	1.34636e+07	2.25426e+07	1.57942e+07	2.13528e+07	1.67716e+07	877073	7.1961e+06	8.9976e+06	4.87657e+06
M91T759	91.0022	759.419	12.66	5.76221e+06	3.64892e+06	3.0824e+06	1.08809e+06	6.97269e+06	4.70585e+06	5.61132e+06	7.89195e+06	3.38998e+06	5.67467e+06	928474	5.8429e+06	889472	884663	3.25732e+06	2.97792e+06	4.93025e+06	6.33216e+06	4.01248e+06	4.15548e+06	3.33412e+06	4.30802e+06	8.50739e+06	3.36413e+06	5.19155e+06	3.32878e+06	7.27512e+06	2.81585e+06	3.71684e+06	6.6714e+06	4.07114e+06	5.27575e+06	1.29391e+06	5.74759e+06	9.63988e+06	1.15808e+07	903958	6.66868e+06	1.6623e+06	9.39931e+06	5.26426e+06	3.5701e+06	3.38902e+06	4.71277e+06	2.75333e+06
M91T452	91.0027	452.299	7.54	6.62282e+06	1.775e+06	4.13639e+06	4.25546e+06	6.80703e+06	8.56323e+06	1.17235e+06	3.78358e+06	6.35693e+06	1.58138e+06	6.93899e+06	3.57244e+06	7.95712e+06	6.52405e+06	5.30926e+06	4.94039e+06	9.69548e+06	1.41816e+06	797374	5.21743e+06	2.10516e+07	5.97863e+06	9.67252e+06	1.49594e+07	4.78198e+06	5.91174e+06	1.02328e+07	5.22806e+06	4.53795e+06	1.20094e+07	6.73307e+06	2.00391e+06	2.0871e+06	1.05905e+07	7.17714e+06	1.82333e+07	7.80069e+06	8.79678e+06	7.11861e+06	1.58341e+07	8.97979e+06	6.54157e+06	5.56913e+06	4.4434e+06	6.86107e+06
M91T705	91.0027	704.905	11.75	5.91815e+06	5.16301e+06	7.02199e+06	4.19905e+06	1.11518e+06	1.07668e+06	3.85479e+06	4.30692e+06	2.9504e+06	4.43963e+06	1.2506e+06	6.90492e+06	937034	1.04398e+06	3.99364e+06	998797	4.29707e+06	6.65366e+06	3.81632e+06	2.97366e+06	3.2688e+06	6.68658e+06	5.38841e+06	916994	4.09307e+06	3.24791e+06	4.67786e+06	5.46915e+06	4.16904e+06	6.18857e+06	4.90131e+06	4.62674e+06	4.24587e+06	7.92187e+06	1.23282e+06	2.17815e+06	4.80761e+06	1.96326e+06	1.79888e+06	1.64986e+06	1.19588e+06	4.09736e+06	3.57486e+06	3.38501e+06	546293
M91T368	91.0026	368.274	6.14	1.55113e+07	7.10316e+06	4.69756e+06	6.58255e+06	1.03716e+07	3.41981e+06	1.85345e+06	6.49301e+06	1.81876e+06	2.56132e+07	5.07992e+06	1.30327e+07	1.73638e+07	5.54788e+06	9.23806e+06	5.38527e+06	4.6177e+06	6.3321e+06	1.09501e+06	4.36638e+06	1.12856e+07	1.22915e+07	5.79279e+06	7.28069e+06	1.63138e+06	4.12022e+06	1.59909e+06	1.02488e+07	4.30061e+06	2.50085e+06	7.86743e+06	6.66571e+06	2.54299e+06	9.48857e+06	8.21393e+06	9.56308e+06	5.39626e+06	9.79242e+06	1.95126e+07	5.38887e+06	9.72424e+06	1.89871e+06	6.36166e+06	3.10536e+06	6.57065e+06
M91T699	91.0027	698.647	11.64	7.62939e+06	1.1118e+06	5.1891e+06	1.07864e+06	726704	8.01316e+06	3.57901e+06	1.02132e+06	985572	1.01112e+06	5.48509e+06	6.46244e+06	6.91255e+06	5.62299e+06	4.43442e+06	892657	2.82459e+06	907378	859880	4.00063e+06	3.02339e+06	851703	4.29911e+06	854309	4.20348e+06	3.58321e+06	866913	870753	2.69901e+06	4.91571e+06	1.2867e+06	4.68544e+06	4.42088e+06	1.16392e+06	4.97e+06	1.95864e+06	907213	7.06945e+06	9.12569e+06	7.07308e+06	6.40434e+06	1.05898e+06	4.78017e+06	891265	2.90258e+06
M91T635	91.0027	634.533	10.58	7.48835e+06	747984	4.32375e+06	4.92471e+06	9.81455e+06	5.23965e+06	5.49408e+06	4.01077e+06	6.354e+06	1.13239e+06	4.63244e+06	9.81094e+06	1.1696e+07	6.38294e+06	5.28233e+06	6.13629e+06	4.06563e+06	1.1016e+07	4.98505e+06	5.8783e+06	1.20631e+07	9.45338e+06	1.64023e+06	4.73479e+06	4.41869e+06	4.70933e+06	8.59069e+06	4.70061e+06	3.93405e+06	5.92465e+06	5.1251e+06	1.84193e+07	1.55056e+06	4.33831e+06	6.7158e+06	2.42276e+06	513929	1.4589e+07	1.89431e+06	8.41512e+06	1.53235e+06	4.75242e+06	4.34112e+06	5.69442e+06	2.99309e+06
M91T685	91.0027	684.765	11.41	1.3998e+07	4.89928e+06	4.67823e+06	3.77603e+06	9.42632e+06	1.14715e+06	8.92481e+06	1.09579e+06	1.13356e+06	4.32527e+06	4.53406e+06	1.68757e+06	6.11694e+06	7.27548e+06	545534	985392	3.42492e+06	3.13698e+06	951972	3.50855e+06	3.33916e+06	6.54052e+06	1.526e+06	970979	3.73101e+06	2.85547e+06	987430	3935873	2.90533e+06	1.43427e+06	1.38852e+06	4.32413e+06	6.15163e+06	5.22285e+06	6.41732e+06	1.66438e+07	3.3404e+06	2.01405e+06	8.91985e+06	9.97569e+06	3.60816e+06	3.40776e+06	5.68866e+06	4.38117e+06	3.87584e+06
M91T508	91.0027	508.353	8.47	5.90801e+06	1.16227e+07	6.72229e+06	6.60227e+06	5.96343e+06	8.58686e+06	4.15594e+06	6.60318e+06	8.64137e+06	6.11796e+06	4.20645e+06	1.94282e+06	1.74638e+06	6.60509e+06	1.98919e+06	4.33407e+06	1.20537e+06	1.22136e+07	7.33064e+06	5.1981e+06	3.17137e+06	3.71916e+06	1.77848e+06	5.46705e+06	5.48574e+06	2.12268e+06	7.98892e+06	8.17267e+06	5.85757e+06	1.30964e+07	1.03841e+07	4.50276e+06	8.59013e+06	5.33596e+06	5.14741e+06	8.81067e+06	3.79227e+06	9.73518e+06	8.62685e+06	1.48707e+06	1.50907e+06	4.8591e+06	4.52521e+06	3.97141e+06	1.15414e+06
M91T398	91.0027	397.809	6.63	6.40339e+06	2.01719e+07	5.30835e+06	8.37801e+06	7.24877e+06	5.26808e+06	8.11992e+06	4.20304e+06	4.56497e+06	7.60506e+06	7.59531e+06	8.19996e+06	9.40918e+06	1.48782e+06	4.36089e+06	1.48215e+06	4.77945e+06	6.34351e+06	497303	3.79501e+06	7.90761e+06	5.1159e+06	7.38096e+06	4.49087e+06	6.73716e+06	641062	7.70712e+06	6.18118e+06	981048	1.49874e+07	2.15099e+06	8.0733e+06	1.162e+07	2.21931e+07	9.41832e+06	1.47403e+07	1.3939e+06	1.18713e+07	1.58685e+07	1.00865e+07	1.94869e+06	1.68295e+06	7.72971e+06	5.32991e+06	1.40314e+06
M91T551	91.0027	550.784	9.18	1.31302e+07	5.12983e+06	1.99937e+06	1.0482e+07	5.76345e+06	4.66055e+06	4.9047e+06	8.63184e+06	7.59249e+06	4.86219e+06	2.13225e+07	9.21016e+06	5.70154e+06	7.33858e+06	1.70292e+06	5.06889e+06	8.96531e+06	1.72348e+06	7.86922e+06	5.80846e+06	7.44303e+06	3.81561e+06	1.47721e+06	1.67932e+06	1.03674e+07	6.42089e+06	6.57837e+06	6.44445e+06	7.07185e+06	1.14414e+07	1.06739e+07	1.88896e+07	2.3932e+06	6.69151e+06	7.69174e+06	3.87093e+06	1.20221e+07	9.62449e+06	7.69089e+06	6.99154e+06	4.77478e+06	1.4643e+07	6.72205e+06	6.12695e+06	1.19616e+07
M91T522	91.0027	522.112	8.7	7.39356e+06	1.59204e+06	5.72603e+06	2.72134e+06	5.9035e+06	1.50063e+06	7.25617e+06	1.42324e+06	6.42537e+06	8.45138e+06	5.02911e+06	2.0695e+06	5.19663e+06	6.12124e+06	1.32601e+06	3.64122e+06	1.10633e+07	5.81541e+06	5.70525e+06	4.09927e+06	1.10465e+06	6.40293e+06	1.52814e+06	7.26793e+06	3.49273e+06	4.42302e+06	3.1865e+06	6.75137e+06	9.05195e+06	6.54733e+06	7.71031e+06	6.80645e+06	1.73357e+06	9.78242e+06	5.06573e+06	1.26583e+07	8.64974e+06	9.44758e+06	2.45801e+06	1.12171e+07	9.49502e+06	5.08361e+06	1.00473e+07	4.78396e+06	1.51166e+07
M91T577	91.0027	577.236	9.62	1.3602e+07	1.66873e+06	6.4362e+06	5.08653e+06	4.36116e+06	4.51673e+06	5.52865e+06	5.37166e+06	9.11713e+06	6.98493e+06	427380	2.07046e+06	8.17809e+06	1.43484e+06	7.33267e+06	8.37866e+06	1.3602e+06	7.61312e+06	8.94313e+06	3.92164e+06	7.05915e+06	7.47719e+06	1.14453e+07	1.23892e+07	4.22271e+06	4.50616e+06	6.55117e+06	1.23338e+06	1.24198e+06	1.90563e+06	5.56962e+06	5.52209e+06	1.84357e+06	4.42437e+06	5.10254e+06	1.08086e+07	1.01272e+06	2.01064e+07	7.58904e+06	7.48363e+06	8.49296e+06	1.56127e+06	1.36419e+06	1.29527e+06	5.72076e+06
M91T329	91.0027	328.832	5.48	1.5534e+07	9.1941e+06	1.8835e+06	1.83283e+07	8.28882e+06	9.52746e+06	6.01193e+06	1.6586e+07	1.28883e+07	4.8534e+06	5.86019e+06	1.0797e+07	5.37843e+06	5.68799e+06	3.26481e+06	5.5681e+06	4.44087e+06	5.66147e+06	7.39954e+06	7.02749e+06	3.13928e+06	1.59253e+06	1.18384e+06	7.88912e+06	7.77422e+06	4.83153e+06	2.00936e+06	1.52428e+06	1.55392e+06	1.96323e+07	1.08401e+07	1.45423e+07	8.187e+06	2.23104e+07	6.45796e+06	3.83123e+06	8.70988e+06	1.00025e+07	1.5779e+07	1.68196e+07	8.55816e+06	6.72935e+06	8.92758e+06	4.55192e+06	6.66869e+06
M91T732	91.0027	732.132	12.2	9.69239e+06	3.34524e+06	4.49582e+06	5.72002e+06	1.22672e+06	3.96969e+06	1.24669e+07	4.83554e+06	3.65193e+06	3.2003e+06	7.04325e+06	7.23227e+06	7.45807e+06	2.87447e+06	8.81642e+06	3.19586e+06	5.83047e+06	6.55748e+06	1.08119e+06	2.60098e+06	2.23344e+06	699557	1.67516e+06	7.22232e+06	1.24317e+06	2.19621e+06	4.32587e+06	3.49655e+06	5.50948e+06	4.31711e+06	4.8914e+06	1.15665e+07	5.65143e+06	3.39669e+06	440910	9.02619e+06	3.68452e+06	2.16001e+07	6.19583e+06	2.37277e+07	8.05277e+06	2.88269e+06	668756	3.04729e+06	1.09774e+06
M91T564	91.0027	564.404	9.41	1.74812e+06	7.97797e+06	1.29865e+07	4.84354e+06	4.39455e+06	1.66981e+06	5.80541e+06	4.65159e+06	3.64753e+06	4.34848e+06	1.11762e+06	9.55205e+06	4.35098e+06	4.51361e+06	3.85408e+06	4.46309e+06	3.90581e+06	4.1336e+06	5.42696e+06	7.08257e+06	5.9554e+06	4.13981e+06	1.62326e+06	1.021e+06	4.40631e+06	1.11657e+07	1.13985e+06	4.66924e+06	990333	7.34858e+06	7.61517e+06	1.45305e+06	7.32928e+06	9.4519e+06	698384	1.02817e+07	3.49036e+06	2.17746e+06	1.53692e+07	7.47332e+06	7.72982e+06	1.1407e+06	5.26743e+06	4.40429e+06	1.04912e+06
M91T675	91.0027	675.053	11.25	1.44404e+06	4.05852e+06	3.85244e+06	4.34717e+06	1.00183e+06	968037	956243	5.90106e+06	3.78794e+06	983332	4.96632e+06	8.03696e+06	3.57602e+06	859474	4.441e+06	4.89675e+06	415279	5.862e+06	4.19747e+06	3.08535e+06	3.12197e+06	794235	7.53672e+06	3.63362e+06	3.30688e+06	2.95597e+06	3.6212e+06	4.65822e+06	4.18659e+06	1.03429e+07	6.21851e+06	4.71749e+06	4.85715e+06	5.73494e+06	1.06826e+06	1.07427e+07	3.53352e+06	8.90392e+06	7.00972e+06	7.2025e+06	6.1508e+06	1.43532e+06	887293	817824	6.54091e+06
M91T692	91.0027	691.803	11.53	1.2313e+06	4.02516e+06	3.31071e+06	962566	878673	729384	866391	2.99303e+06	3.60361e+06	5.02013e+06	770702	7.83232e+06	792369	4.15143e+06	779945	1.35398e+06	762424	3.82047e+06	4.53058e+06	757776	3.66428e+06	3.4496e+06	1.14203e+06	700755	2.69345e+06	734433	739886	675312	3.14123e+06	6.43262e+06	5.75378e+06	1.03212e+06	3.50479e+06	4.49106e+06	5.06379e+06	1.69701e+06	3.33405e+06	7.21982e+06	1.37131e+06	1.24222e+06	4.14393e+06	871417	739572	3.26921e+06	3.602e+06
M91T353	91.0027	353.345	5.89	2.4538e+06	7.12653e+06	6.82621e+06	6.98819e+06	7.88674e+06	4.10457e+06	5.62613e+06	1.13447e+07	7.59369e+06	1.68152e+06	1.06661e+07	7.31464e+06	1.5984e+06	9.69965e+06	5.08437e+06	5.82064e+06	5.21969e+06	5.00576e+06	1.10354e+07	4.71998e+06	4.25134e+06	1.17988e+07	5.4564e+06	8.90983e+06	1.14429e+07	1.47552e+06	5.16295e+06	1.41459e+06	5.66325e+06	5.27004e+06	2.08646e+06	9.62671e+06	8.1587e+06	1.81191e+06	8.06234e+06	3.58105e+06	3.91975e+06	1.73529e+07	1.67918e+07	2.70037e+06	8.61089e+06	8.14563e+06	5.761e+06	4.67172e+06	5.94109e+06
M91T411	91.0027	410.52	6.84	2.2779e+06	5.13857e+06	1.04647e+07	6.06868e+06	1.67217e+06	5.54811e+06	6.98747e+06	4.88537e+06	6.48797e+06	7.15375e+06	7.0242e+06	7.55225e+06	7.20239e+06	1.37893e+07	1.53437e+06	4.46451e+06	1.45318e+06	1.42655e+06	8.8895e+06	4.44348e+06	3.87946e+06	3.92763e+06	9.27098e+06	3.38644e+06	1.44065e+06	5.17109e+06	8.88754e+06	2.36959e+06	4.02788e+06	2.13095e+06	2.01728e+06	8.80794e+06	2.04361e+06	1.41755e+06	7.21168e+06	1.38118e+07	7.59138e+06	8.87789e+06	2.76378e+06	1.09613e+07	7.38594e+06	1.1199e+07	1.46739e+06	1.41911e+06	1.09494e+07
M91T786	91.0022	785.518	13.09	5.68441e+06	8.17652e+06	7.18179e+06	1.2968e+06	3.48574e+06	7.13423e+06	3.61959e+06	687948	3.49917e+06	1.16005e+06	4.11755e+06	1.07132e+07	4.37088e+06	5.63437e+06	9.365e+06	9.83792e+06	5.36237e+06	2.65123e+06	5.96413e+06	2.72927e+06	4.55391e+06	3.1056e+06	1.67523e+06	3.06904e+06	2.37622e+06	2.65613e+06	3.85788e+06	3.62372e+06	990852	4.2889e+06	5.91098e+06	3.38766e+06	1.54433e+06	4.92143e+06	2.51806e+06	1.21548e+07	6.60464e+06	2.34522e+06	4.66071e+06	9.65532e+06	4.85875e+06	3.58222e+06	2.94461e+06	2.6311e+06	2.77038e+06
M91T664	91.0027	663.503	11.06	1.85224e+06	4.26201e+06	1.33302e+06	5.72004e+06	7.10347e+06	6.81328e+06	3.52739e+06	1.23778e+06	4.78202e+06	7.80366e+06	4.5408e+06	6.83608e+06	3.52768e+06	1.3714e+07	1.08614e+06	4.52924e+06	3.79019e+06	1.00659e+06	1.04878e+06	4.78701e+06	1.02859e+06	4.30579e+06	8.69596e+06	3.83183e+06	8.45377e+06	5.22072e+06	3.58235e+06	4.40495e+06	6.8635e+06	1.03729e+07	8.9653e+06	6.12102e+06	8.85731e+06	3.51147e+06	3.31969e+06	9.40195e+06	7.18002e+06	2.2291e+06	2.06157e+06	7.03521e+06	1.48478e+06	1.14222e+06	9.5114e+06	4.88476e+06	1.03856e+06
M91T647	91.0027	646.838	10.78	6.97427e+06	1.45052e+06	7.07504e+06	3.93405e+06	3.30422e+06	3.51406e+06	4.49978e+06	4.63129e+06	4.92002e+06	4.82798e+06	3.59632e+06	5.81289e+06	4.36011e+06	1.0223e+06	4.49652e+06	4.92489e+06	4.44152e+06	959643	4.45969e+06	6.52735e+06	951067	977497	1.61078e+06	8.00102e+06	3.66379e+06	1.0259e+06	8.47178e+06	3.01891e+06	2.74766e+06	656502	7.29243e+06	1.32246e+06	8.77317e+06	6.45195e+06	4.89384e+06	1.31318e+07	4.71904e+06	8.06459e+06	1.14695e+07	6.38406e+06	5.19337e+06	4.41281e+06	5.90472e+06	4.77478e+06	1.03402e+07
M91T287	91.0023	287.197	4.79	7.72851e+06	1.66356e+06	4.83798e+06	3.41418e+06	4.60769e+06	9.54899e+06	1.42197e+06	6.99133e+06	8.89309e+06	3.19291e+06	5.42096e+06	5.64192e+06	3.18819e+06	4.2143e+06	5.86227e+06	1.2955e+06	4.45339e+06	5.97097e+06	5.60789e+06	3.78083e+06	1.27327e+06	4.27912e+06	1.9069e+06	3.61061e+06	1.2127e+06	5.37511e+06	6.56358e+06	1.2418e+06	4.48878e+06	5.32012e+06	1.78771e+06	9.18359e+06	1.18345e+07	6.00376e+06	7.27032e+06	2.90744e+06	8.39112e+06	2.62709e+06	1.25092e+07	2.19662e+06	1.73963e+06	1.41718e+06	1.35293e+06	1.30248e+06	1.06213e+07
M91T772	91.0022	771.534	12.86	4.93124e+06	1.101e+06	621685	3.99573e+06	3.04189e+06	918485	2.43793e+06	3.41322e+06	5.23735e+06	905675	3.38236e+06	1.4422e+06	876669	2.53737e+06	855601	849891	3.21653e+06	4.81488e+06	3.57566e+06	832491	3.02092e+06	3.56915e+06	6.96992e+06	2.08078e+06	2.60072e+06	4.5217e+06	3.83655e+06	5.17122e+06	4.2816e+06	1.28225e+06	4.507e+06	4.46511e+06	7.4359e+06	4.41042e+06	1.0669e+06	2.03252e+06	2.91731e+06	1.7965e+06	4.82108e+06	1.55872e+06	3.60917e+06	4.73285e+06	2.83996e+06	2.68693e+06	2.00308e+06
M91T719	91.0027	719.2	11.99	1.72292e+06	3.82154e+06	1.23084e+06	3.56348e+06	1.20157e+07	3.18741e+06	1.18611e+06	1.16026e+06	3.22696e+06	6.83899e+06	4.35699e+06	1.67295e+06	1.01554e+06	3.19234e+06	1.07079e+06	1.0727e+06	5.20937e+06	3.12756e+06	3.72888e+06	738901	3.86356e+06	3.6821e+06	4.19737e+06	9.7352e+06	4.07743e+06	3.55087e+06	2.7213e+06	1.01017e+06	4.43957e+06	1.55128e+06	7.32516e+06	1.45231e+06	1.53226e+06	4.70969e+06	6.9289e+06	2.51672e+06	5.60874e+06	2.17643e+06	1.99224e+06	1.79582e+06	7.5059e+06	3.69714e+06	3.39437e+06	3.44809e+06	7.25036e+06
M91T802	91.0022	801.848	13.36	8.2938e+06	4.14429e+06	4.55484e+06	4.99859e+06	4.86027e+06	3.44948e+06	4.29045e+06	3.11192e+06	2.79602e+06	7.2501e+06	5.26343e+06	6.76084e+06	617973	2.72651e+06	3.76856e+06	2.52276e+06	3.21911e+06	894611	2.20813e+06	2.82925e+06	2.17855e+06	2.7653e+06	4.81503e+06	4.46207e+06	902996	4.21099e+06	4.54649e+06	2.76317e+06	7.70391e+06	6.79042e+06	7.16548e+06	3.85918e+06	8.36475e+06	557805	4.30872e+06	8.79558e+06	4.02071e+06	1.36296e+07	6.01082e+06	1.05381e+07	6.21654e+06	5.28054e+06	3.90661e+06	2.70177e+06	7.472e+06
M91T387	91.0027	387.122	6.45	2.53358e+06	1.95202e+06	8.04942e+06	9.87241e+06	1.00455e+07	4.78406e+06	1.61922e+06	4.67451e+06	1.18809e+07	5.95912e+06	8.00451e+06	2.39469e+06	1.46062e+06	6.18672e+06	1.49114e+06	1.50661e+06	1.39529e+06	7.20013e+06	1.52842e+06	6.31031e+06	1.43752e+06	5.49772e+06	2.24775e+06	1.47659e+06	1.47571e+07	4.63775e+06	1.37466e+06	5.86813e+06	1.34542e+06	2.12109e+06	7.27994e+06	7.66595e+06	7.27018e+06	1.8395e+06	6.99082e+06	3.47126e+06	1.53153e+07	2.97855e+06	8.68463e+06	6.61218e+06	9.81249e+06	9.37534e+06	5.28266e+06	1.49068e+06	5.82584e+06
M91T536	91.0027	535.718	8.93	7.25655e+06	1.27604e+06	3.46939e+06	1.167e+07	7.28708e+06	5.84605e+06	5.33159e+06	1.30065e+06	1.27268e+06	5.69012e+06	1.14892e+06	1.17062e+07	3.4239e+06	8.24625e+06	1.40069e+06	6.53038e+06	1.05664e+06	5.01314e+06	1.08329e+06	4.43518e+06	4.79789e+06	445744	1.67414e+06	7.22466e+06	4.15829e+06	3.92201e+06	8.3999e+06	5.4921e+06	4.95976e+06	5.05937e+06	1.04581e+07	6.63204e+06	2.62944e+07	6.37127e+06	5.63834e+06	2.26135e+06	1.04991e+06	2.19743e+07	9.14765e+06	1.65892e+07	4.78685e+06	4.9569e+06	1.23668e+06	4.85711e+06	1.01673e+06
M91T467	91.0027	467.12	7.79	1.05183e+07	1.13272e+07	6.05414e+06	6.48657e+06	6.85678e+06	7.1546e+06	7.21765e+06	5.10179e+06	7.79918e+06	1.06845e+07	8.68792e+06	1.76958e+06	1.1942e+07	8.18889e+06	5.46308e+06	4.49984e+06	6.42177e+06	4.88465e+06	1.77983e+06	3.77261e+06	1.44184e+06	9.27889e+06	9.78178e+06	6.86915e+06	6.99879e+06	3.68946e+06	7.6464e+06	3.5433e+06	1.44941e+06	3.33316e+06	9.44142e+06	5.19805e+06	1.96431e+07	6.97589e+06	8.35122e+06	1.53237e+07	4.59321e+06	1.00589e+07	2.73176e+06	2.57658e+06	1.07711e+07	1.68595e+06	5.2497e+06	1.40428e+06	4.08105e+06
M91T301	91.0024	301.257	5.02	2.1537e+06	9.71862e+06	802971	1.59963e+06	4.43825e+06	5.86256e+06	1.45753e+06	5.73187e+06	7.99285e+06	1.43632e+06	5.13891e+06	7.87304e+06	1.39273e+06	4.64186e+06	5.77986e+06	5.62861e+06	1.28537e+06	5.39205e+06	4.02514e+06	1.44494e+06	6.68941e+06	1.35572e+06	1.20956e+07	4.76351e+06	5.86871e+06	7.24726e+06	1.25658e+06	4.2956e+06	1.24687e+06	5.62827e+06	5.92583e+06	4.31417e+06	6.60045e+06	6.00806e+06	5.85124e+06	1.84643e+07	4.33904e+06	1.03784e+07	1.0026e+07	1.08862e+07	1.09473e+07	1.44322e+06	9.47614e+06	3.94926e+06	1.18343e+06
M91T621	91.0027	620.929	10.35	6.10172e+06	6.2194e+06	6.23223e+06	4.33238e+06	1.20548e+06	3.56923e+06	1.06739e+07	5.08436e+06	4.84406e+06	1.11449e+06	3.67782e+06	6.2007e+06	1.03132e+06	1.48598e+06	4.89852e+06	3.36265e+06	3.76684e+06	973302	4.55576e+06	3.46894e+06	4.95482e+06	1.00665e+06	6.3586e+06	5.70688e+06	4.10682e+06	6.35394e+06	999612	8.02857e+06	970728	6.57716e+06	337979	1.4242e+06	7.1072e+06	4.42648e+06	5.08355e+06	1.82017e+07	7.64945e+06	8.42944e+06	2.44068e+07	6.98161e+06	8.69122e+06	5.86604e+06	3.89406e+06	5.05416e+06	3.11966e+06
M91T232	91.0024	232.19	3.87	1.2824e+06	1.60179e+06	4.2824e+06	6.0651e+06	1.54405e+06	5.80916e+06	1.45982e+06	649878	1.45822e+06	7.68748e+06	1.43252e+06	9.55199e+06	7.37202e+06	5.58682e+06	6.93248e+06	4.19148e+06	3.92119e+06	1.28329e+06	4.41943e+06	2.80281e+06	1.23686e+06	4.5345e+06	1.9083e+06	1.26105e+06	4.5199e+06	3.9043e+06	7.22471e+06	8.09476e+06	1.2793e+06	7.80912e+06	1.03231e+07	9.22045e+06	1.76778e+06	4.06054e+06	4.92396e+06	2.94079e+07	4.48658e+06	9.6553e+06	9.79123e+06	2.26854e+06	1.83846e+06	1.44418e+06	1.35699e+06	1.26175e+06	4.6234e+06
M91T438	91.0027	438.033	7.3	9.81721e+06	5.73655e+06	4.96986e+06	4.85188e+06	1.52636e+06	4.28931e+06	9.00831e+06	8.898e+06	1.57566e+06	6.63207e+06	4.33887e+06	1.16456e+07	1.45722e+06	5.67624e+06	1.48105e+06	4.68801e+06	1.46775e+06	1.21804e+07	5.32596e+06	7.8453e+06	1.38279e+06	9.92544e+06	1.2604e+07	1.42001e+06	7.81716e+06	3.97678e+06	1.35902e+06	8.60753e+06	1.32993e+06	2.04845e+06	911323	2.79386e+07	9.02054e+06	7.60792e+06	8.66579e+06	1.15865e+07	5.25069e+06	6.60615e+06	2.77745e+06	2.00777e+07	6.99503e+06	1.52561e+06	7.94608e+06	1.38975e+06	4.04505e+06
M91T744	91.0026	744.333	12.41	1.01254e+06	4.42861e+06	3.79763e+06	4.19233e+06	7.99311e+06	1.06188e+06	1.0662e+06	1.07195e+06	5.73319e+06	3.06108e+06	4.34051e+06	3.70013e+06	981428	4.99828e+06	967685	2.63853e+06	4.59012e+06	926131	3.66448e+06	2.85058e+06	6.23409e+06	888930	7.83143e+06	924537	925837	931728	3.16955e+06	944695	5.80571e+06	3.54939e+06	5.25555e+06	4.8414e+06	1.3382e+06	3.95589e+06	4.16622e+06	8.20627e+06	8.34597e+06	1.06757e+07	6.52228e+06	1.72175e+06	1.27528e+06	3.22039e+06	3.2774e+06	3.16653e+06	4.61534e+06
M91T821	91.0022	820.808	13.68	1.561e+06	1.23675e+06	1.14419e+06	4.57981e+06	3.57772e+06	1.06163e+06	1.12096e+06	1.27293e+07	6.40036e+06	4.47746e+06	1.06051e+06	1.61126e+06	5.38728e+06	2.32411e+06	2.39273e+06	5.8155e+06	7.50271e+06	5.37732e+06	882287	4.25016e+06	3.57823e+06	2.59038e+06	5.51252e+06	2.51881e+06	4.98542e+06	2.82928e+06	3.09952e+06	4.72827e+06	908340	6.12824e+06	4.98104e+06	6.84385e+06	1.35353e+06	8.42918e+06	1.26972e+06	1.03381e+07	934858	8.23815e+06	1.80048e+06	1.59548e+06	912449	4.01741e+06	8.75531e+06	2.29393e+06	3.60109e+06
M91T494	91.0027	494.469	8.24	6.62357e+06	8.24058e+06	1.24577e+07	6.28258e+06	4.85432e+06	6.31371e+06	5.05841e+06	4.27058e+06	5.02102e+06	6.75643e+06	4.95347e+06	1.14754e+07	4.25265e+06	7.54073e+06	4.97798e+06	6.531e+06	8.27524e+06	1.38066e+06	1.31891e+06	7.2394e+06	5.54043e+06	8.24971e+06	2.50126e+07	422887	7.29645e+06	5.49506e+06	1.28471e+06	1.27757e+06	1.27056e+06	1.97172e+06	5.97654e+06	1.8638e+06	5.62438e+06	6.91343e+06	6.73962e+06	3.16969e+06	1.3285e+06	2.85086e+06	859314	1.13114e+06	9.32172e+06	5.44885e+06	4.03127e+06	8.96003e+06	4.33622e+06
M91T246	91.0023	246.367	4.11	6.7778e+06	9.6259e+06	3.86748e+06	5.90018e+06	1.70199e+06	1.30959e+07	7.53053e+06	1.53173e+06	4.75247e+06	5.57543e+06	9.4532e+06	7.63698e+06	1.48712e+06	3.18327e+06	1.54485e+07	6.84428e+06	1.38376e+06	1.41312e+06	7.31545e+06	5.24114e+06	4.6926e+06	6.86859e+06	1.2009e+07	1.41802e+06	1.437e+06	5.59162e+06	4.77984e+06	5.64892e+06	1.27129e+06	8.99506e+06	8.28416e+06	7.86837e+06	1.8195e+06	6.98463e+06	5.53644e+06	1.63094e+07	1.3247e+06	9.11864e+06	2.48317e+06	2.52177e+06	1.94441e+06	1.08739e+07	6.15156e+06	1.39872e+06	1.37914e+06
M91T341	91.0027	341.49	5.69	2.65027e+06	6.95493e+06	1.29808e+07	1.97405e+06	1.82987e+06	1.86193e+06	1.75726e+06	1.63007e+06	4.57415e+06	1.6603e+06	1.58209e+06	9.2445e+06	8.81334e+06	8.32365e+06	6.70303e+06	6.59389e+06	1.55037e+06	3.16785e+06	1.64325e+06	5.92202e+06	4.41848e+06	1.4969e+06	1.14797e+07	1.50443e+06	1.51803e+06	5.82403e+06	371414	6.801e+06	7.06805e+06	4.92715e+06	7.76609e+06	2.14833e+06	7.69052e+06	2.05545e+06	6.93338e+06	4.69869e+07	1.50931e+06	9.92616e+06	3.17018e+06	1.47581e+07	6.30374e+06	1.72053e+06	1.58214e+06	4.67314e+06	1.50365e+06
M91T271	91.0023	271.037	4.52	1.00088e+07	1.34665e+06	5.24138e+06	1.38026e+06	1.30338e+06	4.46518e+06	1.18175e+06	1.2539e+06	1.24785e+06	5.18541e+06	5.13635e+06	7.72824e+06	4.02039e+06	7.80597e+06	1.13989e+06	1.1309e+06	1.12152e+06	1.16205e+06	7.33169e+06	1.10578e+06	4.56284e+06	8.36326e+06	1.71769e+06	4.89203e+06	1.06804e+06	5.19535e+06	9.86393e+06	1.94848e+07	1.04157e+06	5.93909e+06	1.23829e+07	5.22718e+06	1.57377e+06	8.56076e+06	1.41589e+06	1.04096e+07	5.36462e+06	1.75187e+07	1.98008e+06	1.97941e+06	1.57312e+06	1.23265e+06	1.15363e+06	1.13272e+06	5.69404e+06
M91T315	91.0024	315.327	5.26	2.40651e+06	1.89294e+06	2.49592e+06	1.82433e+06	8.25683e+06	5.10907e+06	1.66261e+06	1.62083e+06	1.56497e+06	6.34645e+06	8.61977e+06	7.20703e+06	1.63595e+07	3.00388e+06	3.65598e+06	4.20909e+06	8.98495e+06	5.91051e+06	8.37433e+06	7.80281e+06	4.72731e+06	1.62847e+07	2.21456e+06	1.49493e+06	1.02389e+07	6.72574e+06	1.00874e+07	5.64544e+06	1.40576e+06	2.07805e+06	8.01577e+06	9.62972e+06	9.56753e+06	5.07677e+06	5.61504e+06	3.34038e+06	4.57719e+06	1.10123e+07	7.83422e+06	2.44859e+06	2.052e+06	1.6554e+06	1.4393e+06	6.15869e+06	4.43061e+06
M91T832	91.0022	832.101	13.87	1.60308e+06	1.73666e+06	9.17071e+06	943506	5.46787e+06	3.52501e+06	4.53251e+06	912649	3.88898e+06	1.63549e+06	6.60347e+06	6.82024e+06	867907	1.12232e+06	794581	3.45518e+06	840848	3.87652e+06	3.75682e+06	738476	751290	3.7561e+06	1.0507e+06	3.22578e+06	5.7896e+06	3.88317e+06	832961	816182	2.88036e+06	7.58647e+06	1.23204e+06	6.02376e+06	8.01891e+06	1.05513e+06	9.3224e+06	8.90898e+06	4.28952e+06	1.67845e+06	1.19473e+07	6.83704e+06	4.68983e+06	4.31848e+06	808695	2.50612e+06	791407
M91T587	91.0027	586.783	9.78	1.95616e+06	1.6011e+06	1.55254e+06	1.51186e+06	4.35851e+06	3.13161e+06	4.97286e+06	4.23126e+06	1.39159e+06	1.43598e+06	1.33727e+06	5.54113e+06	5.15004e+06	1.0821e+07	3.59088e+06	1.27796e+06	1.27083e+06	4.08435e+06	1.22499e+06	6.54756e+06	1.19604e+06	3.88119e+06	1.94874e+06	1.12418e+06	1.15814e+06	5.37944e+06	8.74844e+06	3.57434e+06	1.54421e+07	1.88951e+06	6.43669e+06	3.94435e+06	10715703	6.83253e+06	1.62481e+06	1.43091e+07	1.18153e+06	2.58199e+06	2.23898e+06	7.62014e+06	1.70038e+06	6.96836e+06	8.93488e+06	1.26518e+06	1.15268e+06
M91T218	91.0024	217.621	3.63	6.92518e+06	1.31617e+06	4.46163e+06	1.21159e+06	1.19214e+06	5.1355e+06	1.12531e+06	5.5106e+06	1.12074e+06	8.58326e+06	1.05515e+06	1.72944e+06	4.52926e+06	1.03473e+06	1.04712e+06	1.00013e+06	1.04541e+06	986171	5.41554e+06	600058	3.7055e+06	651184	1.54111e+06	1.00612e+06	1.01015e+06	9.26808e+06	1.40305e+06	911379	4.78537e+06	1.16487e+07	9.90984e+06	4.26642e+06	1.40791e+06	8.65883e+06	8.61533e+06	9.71559e+06	1.01132e+06	1.59e+07	8.67853e+06	1.72652e+06	1.31657e+06	1.15204e+06	1.03246e+06	982369	9.37808e+06
M91T767	91.0202	766.625	12.78	83635.8	81937.6	62727.6	56995.9	73223.4	73425.8	63072.1	54351.3	59510	51464.9	57198	67794	57111.4	69306.9	56245.1	63407.2	59360.2	75476.6	65987.8	77736.2	56497.3	53373.7	77753.3	75069	45318.7	51312.4	66202	71714.2	54207.5	66591.5	69124.2	67194	66524.2	60762.7	78472.7	86845.2	69502.3	85962.6	69081.9	78532.2	52077.8	55450.3	64552.8	65492.8	65718.7
M91T95	91.0274	95.3754	1.59	2.64164e+06	1.50223e+06	1.85079e+06	2.51362e+06	1.9111e+06	1.64975e+06	1.52762e+06	1.67792e+06	2.75242e+06	1.9768e+06	1.51553e+06	2.3884e+06	2.56737e+06	2.22984e+06	1.56267e+06	1.43422e+06	1.24555e+06	1.46954e+06	1.47038e+06	1.36566e+06	1.45253e+06	1.5844e+06	1.81793e+06	785532	4.23614e+06	4.8489e+06	4.6589e+06	3.94537e+06	4.33548e+06	2.68932e+06	1.93446e+06	2.09638e+06	1.9111e+06	1.57382e+06	2.06903e+06	3.77064e+06	1.77544e+06	2.55185e+06	2.18869e+06	3.6705e+06	2.43635e+06	3.06092e+06	1.76694e+06	1.89372e+06	1.21792e+06
M93T84_1	92.903	84.3461	1.41	349697	335791	279535	284267	284585	234205	281248	272423	217289	304766	255425	408179	262084	282347	255413	281142	225449	251473	208856	180231	257111	272514	314733	236129	328111	199541	289371	214870	223746	274531	328745	380403	382008	200320	316461	587545	233844	520557	404765	359185	282962	282710	270667	234019	256159
M93T85	92.9268	84.5039	1.41	6.61911e+07	5.6176e+07	5.31423e+07	6.39375e+07	53905226	4.70265e+07	5.51665e+07	5.12085e+07	5.00505e+07	4.95514e+07	4.89629e+07	7.03403e+07	4.70725e+07	4.83873e+07	4.91263e+07	4.90753e+07	4.00799e+07	4.43366e+07	3.96399e+07	4.08361e+07	4.79938e+07	4.30745e+07	7.21182e+07	4.38608e+07	5.06058e+07	4.3083e+07	5.23512e+07	4.74289e+07	4.4812e+07	5.91658e+07	5.85107e+07	6.19838e+07	7.12971e+07	4.84337e+07	6.06524e+07	1.11455e+08	4.23415e+07	9.95334e+07	8.40073e+07	7.91853e+07	5.82032e+07	5.12314e+07	4.99702e+07	4.55288e+07	4.42248e+07
M93T84_2	92.9505	84.3257	1.41	340424	295378	326168	315731	227490	265270	300443	260785	279805	259920	253722	365298	275866	227858	214378	290948	224497	225609	204634	220674	262145	249270	403342	274796	221505	259873	240272	231162	176621	315575	311672	389287	319477	336120	325641	498878	224724	325422	445463	415283	274281	273976	261476	250577	226310
M93T84_3	93.0332	84.0321	1.4	80418.8	313582	133318	68999.3	63922.4	63000.9	72827.2	329202	216940	263786	203192	520681	63524.6	161542	280425	128477	180564	239821	49516.1	50599.7	50443.6	173134	236600	108811	138671	140906	42933	49359.6	37685	168458	423578	237709	346297	221836	269567	393865	266319	335773	320152	178312	185121	191643	180434	160678	158791
M94T824_1	93.6942	823.661	13.73	1479.35	148698	251716	168883	212704	160345	3576.6	301531	310658	244381	279572	248462	124231	217111	1155.47	322516	243875	272925	307345	31993.1	83487.6	25657.3	393182	190055	60780.4	118892	242589	59826.6	50054.5	313550	386163	193618	317397	0	320752	6115.29	19279.5	0	2124.8	2032.14	401261	199617	271616	106604	40492.5
M94T824_2	93.9444	823.813	13.73	178351	245722	347957	59600.5	316030	278714	184926	374159	343434	366520	76493.7	337163	62310.3	279770	184569	372804	306530	372963	304857	221129	312368	26383.7	105666	265078	219632	380774	314590	212139	240813	93828.3	468722	286748	408783	170810	85410.4	272341	21208.3	147225	179522	151851	487188	340136	344434	291949	59271.7
M94T120	94.0286	119.852	2	189642	146002	235057	180334	195740	102446	209435	114001	137946	116892	103233	215385	97453.2	121069	103512	177873	71363.2	85229.8	140134	130724	170239	133194	182313	150326	296405	134016	266583	224908	124216	106872	149118	214232	215210	148321	142311	332342	120322	306873	166121	275222	219566	160260	172345	139336	136498
M94T828	94.312	827.924	13.8	161613	192238	182154	215463	162579	175296	110027	190521	435601	251230	259968	203427	181793	124521	147391	279791	251280	366926	182457	226962	153390	3743.76	179821	196187	237152	234992	132137	128367	235709	253808	208499	153321	161466	180027	260374	135773	1490.72	175185	151612	206260	424133	185087	324851	195171	139915
M95T837_1	94.6838	836.725	13.95	2.06413e+06	1.48764e+06	2.11126e+06	1.15133e+06	1.63098e+06	1.73851e+06	344472	2.29222e+06	2.31559e+06	1.9096e+06	1.57286e+06	1.49732e+06	1.23181e+06	1.20717e+06	283139	2.45091e+06	2.0397e+06	1.61164e+06	1.66947e+06	1.1444e+06	807587	170137	2.44965e+06	1.11835e+06	1.54164e+06	1.31143e+06	889664	911192	982340	2.38987e+06	2.36248e+06	1.52596e+06	1.94349e+06	1.90977e+06	2.17066e+06	542434	165439	2.28115e+06	2.30147e+06	2.06888e+06	2.70355e+06	1.52472e+06	2.30413e+06	1.32937e+06	562245
M95T108	94.7549	108.019	1.8	2.44809e+06	2.8114e+06	2.30472e+06	1.91894e+06	2.24106e+06	2.06343e+06	2.27119e+06	2.18017e+06	2.30322e+06	2.43584e+06	2.18803e+06	1.93121e+06	2.05752e+06	2.16622e+06	2.38249e+06	2.10488e+06	2.37116e+06	2.32322e+06	2.32833e+06	2.28325e+06	2.00883e+06	2.28168e+06	2.12479e+06	2.20892e+06	1.46461e+06	2.03754e+06	1.27963e+06	1.93904e+06	2.03685e+06	2.26427e+06	2.6698e+06	2.53698e+06	2.31208e+06	2.21862e+06	2.44192e+06	3.27616e+06	2.04503e+06	2.62072e+06	3.41055e+06	2.43277e+06	2.54141e+06	2.34392e+06	2.10689e+06	2.13321e+06	1.81775e+06
M95T84_1	94.8993	83.989	1.4	180908	208977	138318	229560	167758	7.28253e+06	200250	169165	162702	198958	137372	241678	138222	182371	161749	152938	118694	158118	77117	113194	168089	154848	1.17262e+07	142302	209244	166182	188078	174017	165880	263136	114197	186012	1.11117e+07	135647	214603	402037	219745	312977	172029	283866	223761	206984	207356	116407	176324
M95T85	94.9239	84.5039	1.41	4.5772e+07	4.04499e+07	3.78128e+07	4.59497e+07	3.83081e+07	3.30888e+07	3.97044e+07	3.70269e+07	3.62176e+07	3.54722e+07	3.41002e+07	5.02194e+07	3.35431e+07	3.48346e+07	3.45442e+07	3.60886e+07	2.64596e+07	3.17714e+07	2.76807e+07	2.82518e+07	3.47135e+07	3.1608e+07	5.09038e+07	3.14507e+07	3.6687e+07	3.20843e+07	3.9184e+07	3.38762e+07	3.18599e+07	4.27287e+07	4.137e+07	4.73086e+07	5.04687e+07	3.60269e+07	4.17259e+07	8.00372e+07	3.07101e+07	7.02755e+07	60651271	5.69834e+07	4.12295e+07	3.76673e+07	35777194	3.19558e+07	3.13778e+07
M95T837_2	94.934	836.74	13.95	1.5586e+06	1.20251e+06	1.56125e+06	982817	1.38222e+06	1.46827e+06	501873	1.66749e+06	1.96983e+06	1.70311e+06	1.33927e+06	1.18991e+06	1.09729e+06	988685	367918	2.05892e+06	1.61524e+06	1.2577e+06	1.33726e+06	967868	743130	268517	1.96788e+06	934654	1.11835e+06	1.2421e+06	825637	934898	989330	1.98523e+06	1.7882e+06	1.29776e+06	1.45291e+06	1.4247e+06	1.55925e+06	717871	329167	1.76188e+06	2.03736e+06	1.64242e+06	2.09918e+06	1.28219e+06	1.85111e+06	1.17208e+06	615682
M95T84_2	94.9484	84.1455	1.4	159910	207882	234847	185578	205423	124853	210375	153706	185153	139871	7.36905e+06	249826	150175	157520	178783	202314	118580	153023	129772	127906	137586	101428	323329	159218	175380	178179	192605	164255	165023	231232	194458	232984	184682	8.18691e+06	221617	387421	124646	369493	317964	309916	250941	150526	209967	175000	7.41841e+06
M95T95	95.0126	95.0886	1.58	5.22822e+06	6.53435e+06	4.53869e+06	9.5389e+06	6.47652e+06	2.68132e+06	6.30821e+06	5.94685e+06	8.31214e+06	7.41131e+06	6.60913e+06	1.03885e+07	8.2029e+06	9.80854e+06	6.6556e+06	5.55391e+06	6.1033e+06	5.28021e+06	2.70971e+06	4.00073e+06	4.00021e+06	6.72357e+06	7.9067e+06	3.27555e+06	1.48572e+07	1.62167e+07	1.8165e+07	1.46359e+07	1.26044e+07	8.16029e+06	6.20067e+06	8.83325e+06	8.38146e+06	7.59939e+06	6.28078e+06	1.58774e+07	6.80908e+06	1.41093e+07	1.30794e+07	1.2401e+07	1.09089e+07	8.21944e+06	8.64735e+06	7.13109e+06	7.32746e+06
M97T106	96.6539	106.302	1.77	2.53211e+06	2.48382e+06	2.30265e+06	3.37971e+06	2.96095e+06	2.38917e+06	3.5959e+06	1.84665e+06	2.38117e+06	2.07708e+06	2.26634e+06	3.16368e+06	2.0863e+06	2.72086e+06	2.72663e+06	3.02549e+06	2.28969e+06	2.1638e+06	2.19355e+06	2.1525e+06	2.47403e+06	2.83168e+06	2.95252e+06	2.80697e+06	3.12301e+06	2.2594e+06	2.67457e+06	2.60091e+06	1.63636e+06	2.48952e+06	2.1795e+06	2.11612e+06	3.25378e+06	2.34658e+06	2.16218e+06	3.39572e+06	2.31688e+06	2.97068e+06	3.18231e+06	2.9479e+06	2.86217e+06	2.74254e+06	2.48649e+06	2.3593e+06	2.61211e+06
M97T107	96.9041	106.814	1.78	2.93473e+06	1.9506e+06	444066	2.66859e+06	1.99612e+06	1.67445e+06	3.30901e+06	1.77479e+06	1.49941e+06	2.24198e+06	2.14914e+06	3.01191e+06	1.86471e+06	2.77734e+06	2.98082e+06	2.78899e+06	1.72418e+06	1.80985e+06	2.34975e+06	2.31499e+06	2.21246e+06	2.60664e+06	2.31457e+06	2.59931e+06	2.78161e+06	2.50401e+06	2.62787e+06	2.38133e+06	1.75597e+06	2.3168e+06	2.00615e+06	2.86119e+06	3.21853e+06	1.67619e+06	2.20616e+06	3.82268e+06	2.64834e+06	3.05943e+06	3.07945e+06	2.95771e+06	2.34053e+06	2.33822e+06	2.40647e+06	2.87453e+06	2.51605e+06
M97T84_1	96.9209	84.4467	1.41	7.44563e+06	6.68196e+06	6.26516e+06	8.21945e+06	6.44406e+06	5.29261e+06	6.71397e+06	6.01588e+06	5.94262e+06	5.83669e+06	5.57492e+06	8.56076e+06	5.38745e+06	5.82245e+06	5.97936e+06	5.67793e+06	4.77864e+06	5.37975e+06	4.79744e+06	4.93367e+06	6.10917e+06	5.15704e+06	8.39358e+06	5.40511e+06	6.11467e+06	5.75305e+06	6.40367e+06	6.01576e+06	5.48469e+06	7.22308e+06	6.73839e+06	7.84158e+06	8.33486e+06	5.83743e+06	7.42021e+06	1.28626e+07	5.04669e+06	1.11905e+07	9.93395e+06	9.93634e+06	7.41767e+06	6.52179e+06	5.70822e+06	5.49572e+06	5.41031e+06
M97T770	96.9583	769.852	12.83	126274	17198.3	13604	16142.1	11374.7	48161.8	20460.5	22388.3	14432.1	20573.6	19892.6	203422	17760.2	46663.3	81817	101775	59585.7	83051.9	149441	73745.6	210244	45630.2	32120.2	68392.9	149869	221491	71735.8	77052.4	68782	31121.5	177940	141604	123115	90995.9	22010.1	251348	73602.1	115952	135722	164580	120557	19537.9	53920.9	94607	77344.1
M97T25	96.9681	24.7892	0.41	890027	110823	166858	386292	98898.2	86986.1	324556	89078.6	84296.8	357520	298783	179085	171731	834245	331420	285794	73744.1	641381	72749.8	70705.9	66763.4	65910.8	168071	59698.2	149993	69142.4	292030	65562.8	65246.9	509506	547060	142580	129972	589641	521120	310863	65823.4	222637	238172	207803	159808	87837.1	76784.9	174191	175886
M97T84_2	96.9684	84.2151	1.4	3.53201e+06	2.57835e+06	3.04571e+06	2.46279e+06	2.29417e+06	2.59146e+06	2.75622e+06	2.12915e+06	2.45954e+06	2.04211e+06	2.33703e+06	3.78905e+06	1.96927e+06	1.68263e+06	1.89019e+06	2.084e+06	1.90275e+06	1.69433e+06	2.0832e+06	2.00073e+06	2.10984e+06	1.95999e+06	4.09336e+06	2.01755e+06	1.85978e+06	1.62432e+06	2.24761e+06	1.44244e+06	1.73032e+06	3.21909e+06	3.33357e+06	2.68321e+06	2.76952e+06	2.54183e+06	2.74313e+06	6.99886e+06	1.82759e+06	5.37989e+06	4.70535e+06	4.15564e+06	2.94743e+06	2.40029e+06	1.87473e+06	1.98151e+06	1.77185e+06
M97T7	96.9685	7.42274	0.12	855417	490321	471092	458836	133405	131044	123732	117715	120782	118810	453553	777166	114484	105518	619503	98798.7	152818	94430.3	490094	96505.7	88586.3	407631	1.10678e+06	90454.7	282621	372175	471694	88843.9	516145	1.37661e+06	604376	1.05568e+06	618563	162100	694733	447276	224119	2.18908e+06	1.14307e+06	1.19449e+06	163816	124221	357624	95368.3	332303
M97T95	97.0282	95.278	1.59	374620	1.94647e+06	1.43801e+06	3.00409e+06	2.33045e+06	296419	2.3784e+06	419615	2.25325e+06	1.33873e+06	2.00094e+06	3.44239e+06	2.44253e+06	3.21372e+06	1.43656e+06	231664	1.62346e+06	1.31682e+06	176767	228962	266520	1.72852e+06	2.57744e+06	209650	4.63494e+06	4.56403e+06	5.58849e+06	3.80326e+06	3.55793e+06	2.03491e+06	1.75903e+06	1.74142e+06	655440	1.87595e+06	368914	4.48224e+06	1.61619e+06	958556	3.39742e+06	2.30466e+06	2.65791e+06	1.83989e+06	389996	1.80987e+06	2.07781e+06
M99T109	98.8684	108.701	1.81	2.08745e+06	1.83178e+06	1.80248e+06	1.61348e+06	1.82547e+06	1.41199e+06	1.47926e+06	1.56388e+06	1.45624e+06	1.68241e+06	1.90156e+06	1.34478e+06	1.8778e+06	1.69744e+06	1.72616e+06	1.1961e+06	1.50065e+06	1.57733e+06	1.76146e+06	1.73892e+06	1.36933e+06	1.2812e+06	1.58735e+06	1.32735e+06	1.1897e+06	1.20304e+06	1.27792e+06	1.29426e+06	2.076e+06	2.32759e+06	2.35445e+06	1.84235e+06	1.31699e+06	1.54305e+06	1.34876e+06	2.29428e+06	1.48966e+06	1.84338e+06	2.21538e+06	1.91886e+06	1.78891e+06	2.09143e+06	1.4091e+06	1.27269e+06	1.98252e+06
M99T102	98.9478	102.212	1.7	68215.2	1.31822e+06	106185	982112	4.6016e+06	308071	81222.3	46603.6	259252	234626	351888	671249	405323	42400.2	46741.7	1.74847e+06	285268	33647.6	1.01101e+06	908326	1.00721e+06	296358	804968	1.14364e+06	1.35373e+06	5.42204e+06	1.57788e+06	3.8354e+06	3.41436e+06	58260.2	660892	116500	62362.3	51993.9	172411	1.38776e+06	678214	1.61915e+06	1.55918e+06	1.38734e+06	1.01805e+06	720711	932465	623632	682211
M99T84	98.9656	84.2709	1.4	1.07929e+06	731989	668324	682298	560521	759970	550163	647834	655965	630429	706917	944880	683576	556231	595561	576065	715403	615919	614307	504425	649345	535737	819329	522924	453253	403965	369921	395151	416347	822992	856010	713369	697187	741392	728675	1.39904e+06	537804	1.11821e+06	1.02639e+06	907226	756948	599778	609207	545935	530238
M99T96	99.0075	95.7271	1.6	2.78827e+06	5.14681e+06	2.75949e+06	4.65527e+06	2.39086e+06	330556	2.61802e+06	3.12141e+06	3.52916e+06	2.91991e+06	2.91569e+06	5.81694e+06	3.08365e+06	3.72772e+06	4.74174e+06	2.23046e+06	3.54734e+06	2.47529e+06	1.2793e+06	1.1123e+06	2.6264e+06	3.22302e+06	5.60417e+06	1.24105e+06	5.60367e+06	6.58528e+06	7.53218e+06	5.79465e+06	6.03824e+06	3.77271e+06	3.01224e+06	3.90934e+06	6.36636e+06	5.88612e+06	2.72386e+06	1.15803e+07	3.86549e+06	5.91844e+06	7.41665e+06	1.01848e+07	6.93327e+06	3.21721e+06	6.02841e+06	2.93019e+06	3.46853e+06
M99T113	99.0075	113.126	1.89	295915	271593	1.14473e+06	1.49908e+06	1.2486e+06	1.092e+06	1.43985e+06	918156	1.24557e+06	1.30815e+06	1.04036e+06	1.79053e+06	1.303e+06	1.38052e+06	251956	1.00829e+06	204629	898337	681081	757312	227201	1.18999e+06	449465	909849	1.85362e+06	2.25219e+06	1.94826e+06	1.70448e+06	1.15844e+06	1.41676e+06	1.37291e+06	1.46122e+06	384990	260620	1.22849e+06	568303	1.41916e+06	1.99615e+06	2.10439e+06	444532	325890	1.4023e+06	249367	975077	1.27222e+06
M99T78	99.0075	78.0577	1.3	507877	431085	307851	1.37096e+06	333009	1.28883e+06	1.54072e+06	1.79155e+06	324188	2.73672e+06	1.17816e+06	3.69921e+06	1.36343e+06	821276	356795	1.30188e+06	310692	1.1083e+06	1.09061e+06	854133	325024	1.04118e+06	810994	705384	1.19648e+06	327551	1.42167e+06	1.52139e+06	1.18203e+06	418169	2.3582e+06	1.06192e+06	499203	408999	1.50201e+06	769125	372712	2.25852e+06	608845	594395	459627	1.32053e+06	394835	1.13206e+06	384775
M99T599	99.0794	598.679	9.98	320937	473949	568.868	515.077	0	0	767.639	366344	939832	390445	679075	1.29216e+06	126867	472049	224867	70632.9	335141	299765	993.186	614.164	84902.3	1430.93	103805	10687.5	1056.66	0	0	0	0	657750	17590.1	291665	579124	203157	133359	316500	245990	300720	192981	208716	226222	235717	241822	277189	220396
M100T84	99.9245	84.2131	1.4	557084	592625	484747	552707	544133	421774	486045	652334	581052	588061	468922	707180	464456	540131	479500	354919	412366	408307	307139	355482	372378	310135	692669	312415	283534	280177	219424	241403	226104	552897	542766	723737	711662	458676	603880	64818.1	246629	374895	394565	460772	539678	490116	417182	335894	330471
M101T824	100.96	824.056	13.73	662790	674810	412097	743946	1.34573e+06	639045	501966	708664	847238	721057	643486	939516	648823	815412	729509	752039	700245	574238	655307	554482	280447	370794	1.1072e+06	502438	528065	341556	580797	639172	485353	750072	1.09179e+06	798426	738200	659800	810725	806567	513975	794746	836246	836250	830529	801827	611886	578267	578617
M101T95	101.023	94.7351	1.58	7.94861e+07	9.89457e+07	7.47489e+07	1.33566e+08	9.36598e+07	4.56881e+07	1.04109e+08	9.61891e+07	1.33738e+08	1.05022e+08	9.64043e+07	1.6225e+08	1.19107e+08	1.36561e+08	9.33929e+07	8.41967e+07	8.71486e+07	7.59533e+07	4.27323e+07	5.92012e+07	6.70118e+07	1.01736e+08	1.20675e+08	6.60045e+07	2.23145e+08	2.48711e+08	2.66186e+08	221436501	1.86417e+08	1.22854e+08	9.54201e+07	1.21569e+08	1.28631e+08	107969950	9.6054e+07	2.33348e+08	1.09007e+08	2.07873e+08	199899469	1.83214e+08	1.46499e+08	1.23671e+08	1.23443e+08	1.05943e+08	1.11105e+08
M101T117	101.023	116.919	1.95	3.74735e+06	6.20551e+06	4.13291e+06	7.45338e+06	6.15314e+06	5.30807e+06	1.87099e+06	5.26534e+06	7.9668e+06	5.6534e+06	4.96629e+06	9.38443e+06	4.69871e+06	7.42222e+06	5.49812e+06	6.5657e+06	5.9103e+06	4.48084e+06	3.13662e+06	3.85555e+06	1.28288e+06	5.16299e+06	7.72344e+06	6.31403e+06	3.74436e+06	1.43467e+07	2.36607e+07	1.49185e+07	1.13693e+07	7.37438e+06	7.49034e+06	7.83386e+06	7.94656e+06	7.80918e+06	5.45602e+06	1.57924e+07	7.59519e+06	1.31952e+07	9.37576e+06	9.70712e+06	6.29771e+06	1.85491e+06	5.99258e+06	4.96182e+06	6.95629e+06
M101T837	101.474	836.862	13.95	1.4218e+06	1.048e+06	1.36419e+06	759470	1.0745e+06	1.13286e+06	233646	1.46304e+06	1.57294e+06	1.22978e+06	1.04659e+06	1.00655e+06	788333	850533	183970	1.65527e+06	1.25549e+06	1.08707e+06	1.09554e+06	768237	531968	97896.4	1.63299e+06	762881	1.02559e+06	897158	630174	660144	692769	1.67056e+06	1.48855e+06	1.01302e+06	1.1664e+06	1.26689e+06	1.38474e+06	384667	87048.8	1.43534e+06	1.53789e+06	1.4237e+06	1.69657e+06	979956	1.50144e+06	895534	394925
M102T118	101.98	117.936	1.97	607036	628616	544170	402828	518218	691925	498718	449231	116157	547966	345732	439854	590466	380859	408127	293461	507801	462246	650661	447535	102913	457966	779649	385787	142273	447676	325288	970906	353729	617733	802829	790555	525019	671791	547142	1.35191e+06	550351	1.13119e+06	893713	979510	700611	565169	459609	572480	454582
M102T604	101.98	604.5	10.07	122143	468782	95704.9	102446	99839	331938	105105	499297	324934	599568	436118	539930	107272	407419	215137	96890.1	292423	342942	89664.6	355469	91737.4	808971	616262	395764	88129.4	240310	91161.3	91158.8	423594	477403	450415	379253	408172	117470	572165	156947	97619.2	152609	627012	140108	51464.1	98373.4	376459	99316	88860
M102T95	102.027	94.8184	1.58	2.54744e+06	3.31266e+06	2.54943e+06	5.6852e+06	3.96105e+06	2.18821e+06	3.9491e+06	3.53231e+06	5.23979e+06	4.62455e+06	3.60487e+06	5.60244e+06	5.2304e+06	5.36338e+06	3.50438e+06	2.77702e+06	2.74375e+06	2.83887e+06	694105	1.99501e+06	483050	3.59621e+06	3.88163e+06	2.37312e+06	8.3098e+06	9.44513e+06	1.06186e+07	8.33259e+06	6.9485e+06	4.8009e+06	3.27472e+06	4.74929e+06	5.22403e+06	3.71525e+06	3.61836e+06	9.35839e+06	4.27772e+06	8.2169e+06	7.19389e+06	6.46868e+06	5.21691e+06	4.78283e+06	5.13927e+06	4.10957e+06	4.62114e+06
M102T89	102.055	89.2938	1.49	1.29067e+06	911467	729299	1.57122e+06	1.15165e+06	1.0735e+06	1.7683e+06	868688	1.16256e+06	555442	941057	1.58604e+06	871410	984976	209804	1.77175e+06	931166	814194	743902	771187	1.04014e+06	961195	1.61977e+06	1.00752e+06	62780.2	288780	32873.4	71589.3	309915	1.72168e+06	1.41452e+06	1.0627e+06	995499	1.49253e+06	1.16063e+06	1.87798e+06	768451	1.68701e+06	1.44616e+06	1.23366e+06	952591	984615	840888	895090	754328
M102T820	102.212	820.01	13.67	225357	151224	93941.9	172867	117432	156143	218784	78972.1	60187	9987.72	61912.8	92574.5	87717.9	97215.9	244902	76744.1	10194.1	76383.8	64364.6	10214.9	1612.53	5612.48	6978.2	78301.4	128929	0	85851	3588.81	7483.58	74616.6	63450.4	165615	103082	202004	90349.1	220523	3199.07	166870	218455	199197	54781.7	104735	12013.5	9771.81	12052
M103T604	102.789	603.731	10.06	98021.4	137215	0	0	531.777	1423.52	88471.5	76865.2	121623	75411.6	92204.1	128994	98963	128632	98381.3	19927.3	109556	98257.6	492.957	6331.55	130556	0	167419	134156	0	0	0	0	0	86679.5	145891	76358.7	74534.1	137649	110727	138724	59117	121930	118667	116981	118184	84370.7	75776.9	106689	89123.2
M103T86	102.956	86.2194	1.44	1.8072e+07	1.4977e+07	1.40358e+07	1.71819e+07	1.14437e+07	1.35677e+07	1.54559e+07	1.37993e+07	1.27623e+07	1.22091e+07	1.2185e+07	1.92011e+07	1.25546e+07	1.35818e+07	1.23314e+07	1.29048e+07	1.01494e+07	1.16975e+07	1.24928e+07	1.28323e+07	1.11614e+07	1.23901e+07	1.81885e+07	1.03078e+07	1.49649e+07	1.2112e+07	1.57907e+07	1.31397e+07	1.10241e+07	1.50908e+07	1.60002e+07	1.69395e+07	2.17779e+07	1.30378e+07	1.83539e+07	2.90344e+07	1.17441e+07	2.32685e+07	2.23782e+07	2.02129e+07	1.54903e+07	1.44223e+07	1.23882e+07	1.24872e+07	1.14161e+07
M103T7	102.948	7.16443	0.12	456757	404236	415383	351974	370986	317858	414940	634578	383898	370943	411777	415336	363358	425703	341627	663498	309012	342853	306960	321601	422471	997179	530745	962977	332250	368250	472636	325579	372226	383617	474747	838749	382559	399703	500787	850374	812737	736993	525333	672638	397186	651398	353438	967755	356916
M103T117	102.956	116.751	1.95	754787	1.79903e+06	3.84417e+06	1.96983e+06	2.01776e+06	3.0055e+06	1.33726e+06	1.76563e+06	557683	550649	3.04478e+06	732756	1.91178e+06	2.88825e+06	1.54354e+06	1.66474e+06	499754	2.75108e+06	1.56326e+06	499454	482510	2.86749e+06	2.42083e+06	2.81179e+06	1.75286e+06	1.78771e+06	3.16975e+06	3.23994e+06	3.14967e+06	4.41976e+06	3.81972e+06	4.35363e+06	4.57003e+06	2.32348e+06	3.33856e+06	1.02381e+06	481221	926650	3.46327e+06	3.07867e+06	2.16581e+06	1.62606e+06	535750	1.5591e+06	1.75964e+06
M103T79	103.002	78.9902	1.32	552462	754556	679731	489315	702740	815901	423585	1.11382e+06	284570	401143	693269	965383	490119	1.47912e+06	491261	631885	184081	347390	640119	435105	579009	302809	765430	465744	241979	268592	437246	150528	385104	438345	1.07436e+06	3.55553e+06	1.04821e+06	540362	550794	865122	384544	813678	744260	656665	570521	468756	389498	373414	344815
M103T95	103.039	94.6442	1.58	9.22707e+06	6.0141e+06	2.61669e+06	3.94688e+06	4.82952e+06	1.88707e+06	3.51517e+06	6.61893e+06	7.04585e+06	6.69901e+06	3.17949e+06	5.57689e+06	6.75054e+06	7.18986e+06	5.62722e+06	5.71235e+06	4.79411e+06	4.01586e+06	3.45382e+06	3.53049e+06	4.42985e+06	3.52891e+06	4.70695e+06	4.22298e+06	3.06849e+06	2.33108e+06	3.26881e+06	3.79064e+06	3.19913e+06	8.86251e+06	6.76694e+06	7.16735e+06	7.01357e+06	5.4788e+06	5.1304e+06	8.52902e+06	3.86484e+06	7.42374e+06	6.58905e+06	6.40852e+06	4.91462e+06	4.13155e+06	4.36529e+06	3.12861e+06	4.10226e+06
M103T114	103.039	113.934	1.9	551109	518249	1.06786e+06	937194	1.50177e+06	1.07674e+06	1.01686e+06	1.42729e+06	1.66583e+06	1.82033e+06	1.17174e+06	1.3471e+06	1.62909e+06	1.44019e+06	1.78103e+06	1.44477e+06	863907	946561	943611	403651	840903	1.18628e+06	1.18371e+06	1.19635e+06	1.05763e+06	403817	1.50052e+06	1.13e+06	1.26503e+06	549025	562438	1.53576e+06	1.27821e+06	424287	1.19831e+06	1.35574e+06	1.10081e+06	1.51364e+06	1.62176e+06	1.30936e+06	1.75916e+06	971041	1.88218e+06	1.04464e+06	1.2682e+06
M103T106	103.422	106.3	1.77	3.96629e+06	3.87894e+06	3.60108e+06	4.5871e+06	4.05459e+06	3.62749e+06	5.26601e+06	3.0469e+06	3.41686e+06	3.35732e+06	3.0768e+06	4.84605e+06	3.0346e+06	4.26186e+06	4.0474e+06	4.21235e+06	3.28607e+06	2.6683e+06	2.97454e+06	3.28644e+06	4.02376e+06	3.8405e+06	4.69714e+06	3.96669e+06	4.81473e+06	3.32771e+06	3.73237e+06	3.45166e+06	2.35577e+06	3.4473e+06	2.83048e+06	3.47682e+06	4.80845e+06	3.44355e+06	3.77817e+06	5.48158e+06	3.46311e+06	5.01698e+06	4.43235e+06	4.62661e+06	3.72031e+06	3.84212e+06	3.61969e+06	3.34712e+06	3.80925e+06
M104T118	103.975	118.102	1.97	40005.4	47143.1	3596.17	38232.9	18318.2	19871.1	18905.4	3687.95	5000.63	19928.8	29829.7	5315.29	22270.4	11223.3	20534.8	4036.18	2629.07	45991.9	160751	3691.36	3330.37	4072.11	28620.5	2655.88	3948.07	3004.98	2172.85	278129	2691.67	55716.9	37229.2	114388	50845.5	92082.9	9273.55	129055	55611.8	109781	90353	99747.7	86484.1	70030.5	72022.8	71724	73332.8
M104T88	104.034	88.4661	1.47	2.04333e+07	1.0952e+07	8.52409e+06	9.22528e+06	9.21264e+06	1.11201e+07	7.91066e+06	1.24764e+07	8.21727e+06	6.82836e+06	1.04332e+07	1.02575e+07	8.87973e+06	7.02532e+06	1.11532e+07	9.16572e+06	1.06046e+07	9.30753e+06	9.07184e+06	9.01564e+06	8.95834e+06	8.7536e+06	1.79617e+07	8.39787e+06	2.24901e+06	2.26236e+06	1.38675e+06	2.48644e+06	2.41547e+06	1.46167e+07	1.54855e+07	1.04673e+07	1.00991e+07	1.24255e+07	1.16298e+07	1.84332e+07	6.93149e+06	1.39824e+07	1.32117e+07	1.28404e+07	9.82845e+06	9.27275e+06	8.15747e+06	7.34844e+06	7.0846e+06
M105T110	104.762	110.118	1.84	541846	436677	638144	306610	631018	497100	342257	491154	667074	640894	417682	429720	520335	315207	478465	583147	677851	433354	561235	571229	522781	627255	452743	636751	770279	635581	297247	470195	618307	642798	409158	616293	282384	840181	792865	768755	607675	628058	440853	754200	586433	526482	506576	382162	539433
M105T86	104.953	86.145	1.44	5.5501e+06	5.02356e+06	4.62866e+06	5.28991e+06	3.74863e+06	4.4564e+06	5.29749e+06	4.21682e+06	4.16136e+06	3.9321e+06	3.87762e+06	6.25863e+06	4.11271e+06	4.47301e+06	4.01834e+06	4.19624e+06	3.28541e+06	3.85614e+06	4.1932e+06	4.21141e+06	3.52281e+06	3.98747e+06	6.10785e+06	3.29513e+06	4.99173e+06	3.98616e+06	5.18185e+06	4.27842e+06	3.50867e+06	5.13907e+06	5.19962e+06	5.16386e+06	6.61279e+06	4.38744e+06	6.09968e+06	9.56539e+06	3.68921e+06	7.30847e+06	7.29033e+06	6.63046e+06	4.81717e+06	4.51544e+06	4.18131e+06	3.95383e+06	3.60415e+06
M105T117	104.953	116.811	1.95	709775	1.2045e+06	616595	603360	581347	178954	205680	169024	1.15793e+06	182034	175266	245605	680928	1.04053e+06	156271	171972	141502	774775	490173	433149	1.32764e+06	441193	1.46605e+06	927390	173286	818116	198340	198747	453559	1.10322e+06	1.17824e+06	223742	498004	543940	204695	1.15319e+06	1.04664e+06	915539	258592	1.67055e+06	214071	182620	184338	134991	783035
M105T85	105.018	84.6736	1.41	7.35623e+06	9.28229e+06	1.62029e+06	2.07374e+06	1.55544e+06	3.27576e+06	3.31823e+06	8.02047e+06	6.31394e+06	7.13347e+06	6.74977e+06	1.04518e+07	5.87435e+06	3.4987e+06	8.08474e+06	2.90573e+06	5.08032e+06	6.42102e+06	2.9298e+06	2.31766e+06	2.24339e+06	3.66063e+06	1.5963e+07	2.02095e+06	303405	884985	242574	183084	235474	8.16759e+06	1.29045e+07	5.01543e+06	7.91289e+06	6.70142e+06	1.10838e+07	9.45568e+06	3.20787e+06	8.15412e+06	6.83892e+06	6.1741e+06	4.77694e+06	3.90951e+06	3.73298e+06	3.50614e+06	3.41569e+06
M105T88	105.037	87.8752	1.46	381625	324134	180789	1.02301e+06	606786	326682	186107	359079	1.02637e+06	131362	213803	223227	186513	108663	191134	219254	251332	151918	203145	197371	204974	176152	399520	218675	1.04873e+06	721565	1.07155e+06	883345	576061	329233	314343	199315	222062	321115	278738	440341	797946	304370	231664	241222	828695	1.10322e+06	171949	138182	128667
M107T823	106.866	823.043	13.72	1994.24	46355.3	46810.2	301289	92245.8	251689	355660	119750	183954	319931	227506	0	230797	430947	325355	193308	450674	139481	5669.16	579297	443044	740700	130207	274648	442747	381788	20440.3	847258	761201	23210.4	0	0	0	3758.4	18036.2	1624.31	664033	207323	336130	0	0	454721	100358	644599	374522
M109T86	108.901	85.9394	1.43	5.5432e+06	4.98246e+06	4.03808e+06	9.31534e+06	6.89983e+06	3.60708e+06	5.70575e+06	3.98758e+06	4.67596e+06	5.52519e+06	4.06853e+06	6.01558e+06	3.7674e+06	4.94082e+06	4.30001e+06	5.66719e+06	3.40884e+06	3.43561e+06	2.74996e+06	3.40549e+06	6.04304e+06	3.65515e+06	6.51756e+06	5.76647e+06	5.96819e+06	7.14444e+06	7.39522e+06	6.681e+06	5.49804e+06	5.12824e+06	3.95538e+06	6.69691e+06	4.77955e+06	3.81542e+06	3.95212e+06	1.28191e+07	3.86264e+06	9.84795e+06	8.38034e+06	8.11787e+06	5.08773e+06	5.03223e+06	4.50259e+06	4.2971e+06	3.75884e+06
M110T122	110.024	122.432	2.04	305059	371749	720770	804176	868058	154115	409691	305169	876761	337443	931442	496154	893702	411765	900885	1.01331e+06	391133	938881	319926	149617	683626	346270	1.23276e+06	716668	599143	636816	1.20537e+06	766899	299106	250807	594315	839598	706920	226460	599009	843485	1.78402e+06	1.00996e+06	655830	259339	593313	974092	816036	332446	1.76547e+06
M111T86	110.898	85.8109	1.43	4.20266e+06	3.60386e+06	2.99381e+06	6.97137e+06	5.03486e+06	2.57152e+06	3.96312e+06	2.95784e+06	3.43703e+06	3.98841e+06	2.93563e+06	4.3301e+06	2.88941e+06	3.62491e+06	3.27966e+06	4.23687e+06	2.39971e+06	2.64624e+06	2.00645e+06	2.32498e+06	4.40299e+06	2.61291e+06	4.86604e+06	4.23437e+06	4.42461e+06	5.37044e+06	5.52231e+06	5.00268e+06	4.13708e+06	3.64985e+06	3.08215e+06	4.74497e+06	3.49205e+06	2.8293e+06	2.81271e+06	8.7418e+06	2.73739e+06	7.11733e+06	5.78375e+06	6.07275e+06	3.82723e+06	3.86595e+06	3.47784e+06	3.33332e+06	3.11395e+06
M111T113	111.008	112.965	1.88	458955	507479	496393	668486	579838	436303	630167	443728	319194	465650	235917	619229	558491	470398	606965	573635	312266	365701	378727	344690	450750	546343	607449	499980	1.22464e+06	245396	812240	776919	451311	434329	457104	598520	877097	495078	570876	1.25577e+06	547758	965056	1.03461e+06	892927	735034	526329	538372	580580	571924
M111T123	111.019	122.907	2.05	7.90561e+06	5.54196e+06	339100	1.63567e+06	1.33868e+06	3.87957e+06	1.73369e+06	3.55153e+06	5.90538e+06	1.13121e+07	5.06184e+06	1.09723e+07	3.79136e+06	4.35458e+06	3.28487e+06	2.97805e+06	2.99155e+06	4.16908e+06	1.27131e+06	1.09916e+06	1.30961e+06	1.36859e+06	6.08219e+06	2.92415e+06	1.23317e+06	3.48719e+06	2.18768e+06	1.51702e+06	1.11263e+06	6.26796e+06	6.17233e+06	3.54182e+06	5.34946e+06	4.66181e+06	5.93107e+06	6.54418e+06	2.8478e+06	5.7345e+06	5.49348e+06	4.78363e+06	3.65497e+06	3.03442e+06	2.87374e+06	2.84647e+06	3.27372e+06
M111T84	111.044	84.0099	1.4	349968	403697	190479	169451	204356	170287	142754	419187	169682	388410	259015	658203	242586	216715	287150	148857	145822	261752	160700	137417	168280	211325	350512	141125	231918	170866	144193	161835	101543	179546	525077	440289	498981	272718	251040	376576	248739	330302	373094	316028	275330	216589	248546	269026	248368
M112T95	112.015	95.1143	1.59	2.28811e+06	2.45541e+06	1.52544e+06	3.40227e+06	2.3416e+06	202876	482789	2.78036e+06	3.12727e+06	2.81632e+06	2.581e+06	4.28842e+06	3.23665e+06	3.79286e+06	2.38983e+06	2.31e+06	2.44445e+06	2.18948e+06	117253	1.3444e+06	311287	2.09163e+06	597955	1.41805e+06	6.96346e+06	6.69651e+06	8.17816e+06	5.7368e+06	6.24029e+06	3.14937e+06	2.71973e+06	3.18873e+06	3.67791e+06	2.84053e+06	428075	6.63827e+06	3.04396e+06	5.25655e+06	6.1136e+06	5.61275e+06	4.16899e+06	3.52803e+06	3.25621e+06	2.53515e+06	3.60633e+06
M112T123	112.022	122.779	2.05	298309	170719	18186.3	15043	14018.9	12613.1	11737.7	170394	233947	487901	212028	433384	46954.2	195772	92669.8	16999.7	133915	106208	10197.2	17677.2	16908.6	13042	264134	10232.7	16840.8	42840.2	22290.3	19323.9	20209.7	291644	136969	194377	165362	30350.2	267043	285637	123448	230132	211865	180771	149041	112747	104847	106733	107924
M113T86	112.895	85.9055	1.43	520720	525493	96018.8	1.11667e+06	766345	401886	564731	510311	484054	576620	454347	577164	427310	540287	478986	556772	414417	422811	218865	380194	629518	351859	635225	730094	670119	914077	758460	848204	693173	580961	359033	784162	491762	333105	435757	1.38662e+06	380900	1.07075e+06	951018	897987	547597	583835	535227	94424.5	495242
M113T90	112.952	90.2973	1.5	1.92738e+06	2.04593e+06	478078	1.61667e+06	4.04395e+07	797700	1.009e+06	717178	1.3902e+06	5.41092e+07	1.46245e+06	2.53959e+06	2.67919e+06	1.19152e+06	712607	701595	1.8575e+06	2.39164e+06	3.70167e+07	449205	440926	704684	1.30791e+06	4.27753e+07	1.72186e+06	7.83217e+07	1.32179e+06	1.8027e+06	523881	1.59257e+06	1.17355e+06	3.16372e+06	1.89515e+06	893737	2.265e+06	1.71486e+06	523173	1.60365e+06	1.43792e+06	1.43291e+06	822834	954389	1.64884e+06	1.22893e+06	1.48972e+06
M113T118_1	112.953	117.767	1.96	1.298e+06	7.57444e+07	1.59403e+06	7.06933e+07	7.06198e+07	7.10816e+07	7.02652e+07	923496	1.38743e+06	6.84116e+07	1.20284e+06	9.18432e+07	6.52958e+07	6.60908e+07	6.5088e+07	1.23382e+06	6.33336e+07	6.66555e+07	1.39535e+06	1.60033e+06	6.09359e+07	1.16138e+06	1.92289e+06	5.92656e+07	6.32107e+07	1.12288e+06	2.22728e+06	1.43957e+06	1.77394e+06	1.81252e+06	1.88141e+06	1.50884e+06	1.14115e+06	1.38663e+06	1.18797e+06	2.92409e+06	1.35641e+06	1.21383e+08	1.68638e+06	2.03009e+06	1.77824e+06	1.42244e+06	1.29125e+06	1.19545e+06	1.11195e+06
M113T92	112.984	92.0459	1.53	5.69283e+08	5.04132e+08	4.71733e+08	5.33429e+08	4.82588e+08	4.30665e+08	5.13305e+08	4.85692e+08	453883155	3.96585e+08	4.16683e+08	7.1183e+08	4.50684e+08	4.60615e+08	9.55352e+08	4.16195e+08	3.32258e+08	4.11294e+08	3.43508e+08	3.39581e+08	3.46039e+08	4.39282e+08	5.93385e+08	3.44878e+08	5.02786e+08	4.12996e+08	5.29887e+08	4.57718e+08	3.85913e+08	4.7396e+08	5.32483e+08	5.22905e+08	7.9763e+08	4.46292e+08	6.67158e+08	8.57552e+08	4.01602e+08	7.79807e+08	7.87105e+08	6.96738e+08	537412284	4.72221e+08	4.64606e+08	415574786	4.09806e+08
M113T25	112.984	25.0972	0.42	7.33077e+07	4.72881e+08	1.79812e+08	2.39613e+08	1.57636e+08	231514212	2.12597e+08	6.04619e+08	1.74772e+07	5.1778e+07	4.03616e+08	1.59007e+08	110836841	2.94231e+08	356739887	4.93434e+07	1.55657e+07	1.97294e+08	1.83109e+08	1.18414e+08	2.60337e+08	4.68043e+07	157396590	1.60476e+08	3.12265e+08	1.09744e+08	1.79803e+08	9.00701e+07	4.56966e+07	3.68217e+08	1.25001e+08	2.58113e+08	286006631	7.37406e+08	2.68176e+08	4.18005e+08	1.22671e+08	2.39653e+08	6.47082e+08	3.88679e+08	2.54971e+08	1.26843e+08	1.22774e+08	106873355	3.40509e+08
M113T398	112.983	397.681	6.63	3.56947e+08	2.84343e+08	1.78225e+08	2.34831e+08	2.56412e+08	5.27988e+08	1.22022e+08	216260600	3.59611e+08	1.76747e+08	319094884	181075725	1.06955e+08	5.01589e+07	2.54411e+08	4.71692e+07	4.6835e+07	1.53629e+08	3.56845e+08	3.38346e+08	1.89755e+08	2.31276e+08	3.20138e+08	178372540	3.84124e+07	1.14141e+08	2.34193e+07	1.2797e+08	2.29654e+08	214626335	2.80377e+08	1.58291e+08	3.20288e+08	1.98275e+08	2.57678e+08	2.31672e+08	4.55441e+07	2.90364e+08	4.76894e+07	4.19554e+08	1.44282e+08	1.16111e+08	4.85175e+07	1.87158e+08	2.20046e+08
M113T385	112.983	384.677	6.41	1.94749e+08	2.31342e+08	2.61942e+08	1.51762e+08	2.55115e+08	6.13084e+07	2.51579e+08	279532324	6.02e+07	2.29639e+08	1.17875e+08	3.48223e+08	2.4044e+08	2.34042e+08	2.37036e+08	1.66785e+07	3.28609e+08	3.14001e+08	1.98561e+08	3.13181e+07	2.37551e+08	1.97121e+08	2.94498e+08	2.91155e+08	1.2768e+08	2.87515e+08	1.17574e+08	2.06531e+08	1.20171e+07	2.57941e+08	2.89583e+08	2.57995e+08	2.96518e+08	2.85932e+08	2.50332e+08	2.03874e+08	2.84775e+08	4.37718e+08	3.25716e+08	270306741	4.12815e+08	2.01113e+08	1.13839e+08	3.36793e+08	2.13466e+08
M113T424	112.983	424.238	7.07	2.97159e+08	2.47243e+08	4.76153e+08	2.03999e+08	324907049	222726965	1.93883e+08	161537866	2.03167e+08	9.57929e+07	3.59399e+08	6.9746e+07	1.63845e+08	2.34976e+08	2.03819e+08	170277140	2.72043e+08	3.25096e+08	9.23093e+07	2.04668e+08	3.80966e+08	1.00803e+08	167727165	4.75863e+07	4.49569e+08	1.1204e+08	4.92711e+07	1.94213e+08	3.87557e+08	2.71581e+08	2.75979e+08	6.40908e+07	1.35244e+08	5.43352e+08	2.16921e+08	1.97767e+08	1.96332e+07	3.15528e+08	1.86102e+08	6.61281e+08	1.62721e+08	1.33084e+08	1.33386e+08	240125795	426522405
M113T245	112.983	244.508	4.08	2.14485e+08	4.24587e+08	1.32215e+07	4.92658e+07	3.05365e+08	5.00738e+07	258302657	4.76731e+07	4.97461e+07	1.27504e+08	299524689	1.51143e+08	1.4758e+08	2.258e+08	2.42761e+08	2.16089e+08	1.83716e+08	2.1094e+08	2.43127e+08	2.21983e+08	2.10878e+08	1.82983e+08	1.59152e+07	1.98193e+08	2.04869e+08	219206268	1.83655e+08	41928391	2.21926e+08	1.62234e+08	1.46269e+08	2.42262e+08	1.17166e+08	1.98182e+08	1.39004e+08	8.58908e+07	4.25359e+07	299803708	3.37182e+08	3.45886e+08	2.72283e+08	1.68706e+08	4.582e+07	1.23745e+08	1.79278e+08
M113T151	112.983	151.308	2.52	2.7771e+08	2.9921e+08	2.69316e+08	9.51284e+08	3.44713e+08	1.37553e+08	6.90767e+07	8.3555e+08	2.20388e+08	2.69547e+08	4.13382e+08	3.63632e+08	2.94974e+08	4.39749e+08	2.51176e+08	6.46301e+07	2.64361e+08	2.34289e+08	5.11945e+07	3.96323e+08	2.3347e+08	2.29156e+08	4.62851e+08	2.66799e+08	2.62493e+08	6.25734e+07	3.33735e+08	6.25971e+07	2.6129e+08	3.28051e+08	5.92215e+08	3.39692e+08	3.01044e+08	2.73467e+08	288939671	4.7612e+08	6.13451e+07	8.35001e+08	1.08333e+08	3.0682e+08	2.70406e+08	5.64028e+08	2.61417e+08	2.49024e+08	234463874
M113T834	112.983	834.467	13.91	5.72049e+08	1.04125e+08	4.18981e+08	9.91102e+07	9.95672e+07	3.2271e+08	9.63014e+07	4.17667e+08	4.75193e+08	4.14284e+08	4.18376e+08	2.32505e+08	3.96739e+08	3.79779e+08	8.74063e+07	1.79362e+08	3.69887e+08	3.33832e+08	3.57842e+08	3.26789e+08	2.38379e+07	1.31254e+08	1046099272	3.37335e+08	3.64275e+08	3.81306e+08	1.53918e+07	3.56691e+08	2.95424e+08	5.46282e+08	5.97397e+08	4.36557e+08	8.72499e+08	1.04244e+08	5.29639e+08	2.25646e+08	3.36728e+08	6.01813e+08	2.42941e+08	3.50431e+08	4.88024e+08	9.95098e+07	3.78493e+08	9.21287e+07	3.50325e+08
M113T579	112.983	578.921	9.65	391881969	2.58165e+08	213652900	4.46366e+07	4.4299e+07	4.20869e+07	1.05415e+08	5.32616e+08	3.28574e+07	2.26406e+08	2.09869e+08	5.03184e+08	1.27258e+08	528510072	1.95266e+08	2.08544e+08	9.86882e+07	2.30648e+08	1.21717e+08	201512025	2.43179e+08	1.80894e+08	3.42007e+08	1.99161e+08	1.13264e+08	2.07271e+08	1.96411e+08	1.32265e+08	322414568	2.45265e+08	2.80077e+08	218213136	5.57309e+08	252496031	114360337	5.02879e+08	3.17559e+08	4.0706e+08	1.68891e+08	2.9383e+08	2.18553e+08	2.04805e+08	1.10725e+08	1.70683e+08	2.54719e+07
M113T691	112.983	690.753	11.51	1.70284e+08	2.65323e+08	3.44846e+08	1.25707e+08	2.56643e+08	4.25327e+08	2.14608e+08	3.14914e+08	2.06257e+08	3.44017e+08	9.28882e+07	3.10418e+08	1.07156e+08	191072588	3.63618e+08	2.65186e+08	4.14306e+08	1.68598e+08	1.15921e+08	1.32571e+08	4.52674e+08	1.86692e+08	5.88669e+08	1.19763e+08	2.00734e+08	8.19191e+07	3.69491e+08	1.37782e+08	2.38584e+08	7.38689e+07	1.99111e+08	2.49821e+08	2.82944e+08	4.32294e+08	2.01251e+08	1.83263e+08	1.15056e+08	5.80841e+08	1.73049e+08	1.37413e+08	1.7238e+08	1.48319e+07	365017769	2.25982e+08	5.16998e+07
M113T537	112.983	537.022	8.95	7.00307e+07	2.52754e+08	2.55841e+08	1.23752e+08	2.39154e+08	209128172	2.46187e+08	2.9014e+08	2.24117e+08	2.49998e+08	5.088e+07	1.5368e+08	1.35469e+08	2.25776e+08	2.04024e+08	222024601	1.48677e+08	2.27341e+08	1.80003e+08	2.2169e+08	1.43303e+08	3.25649e+08	9.00951e+07	3.55312e+08	193558921	4.72572e+07	2.28297e+08	1.09753e+08	4.59505e+07	6.458e+07	2.37515e+08	1.46123e+08	252414488	2.75598e+08	4.87781e+08	2.57248e+08	2.63129e+08	2.27939e+08	7.7395e+07	4.58903e+08	2.57338e+08	1.92121e+08	2.05342e+08	1.2504e+08	245593822
M113T329	112.983	328.728	5.48	4.24801e+08	2.49616e+08	2.51014e+08	225685776	6.11106e+07	5.84128e+07	1.63277e+08	154232403	2.1401e+08	1.49356e+08	2.03899e+08	3.91409e+08	2.5956e+08	2.71168e+08	2.1924e+08	2.49468e+08	2.12643e+08	4.60065e+08	1.82831e+08	1.71985e+08	2.28187e+08	2.30936e+08	3.21986e+08	1.03958e+08	1.7845e+08	212707782	1.55513e+08	80072110	1.90165e+08	7.23885e+07	7.13587e+07	1.08453e+08	2.35023e+08	3.36696e+08	2.53713e+08	2.09095e+08	3.81863e+08	3.30411e+08	3.74446e+08	3.32307e+08	311660669	2.96707e+08	252512062	5.32633e+07	2.40825e+08
M113T178	112.984	177.579	2.96	4.62065e+08	2.69832e+08	6.01321e+07	1.39429e+08	2.76768e+08	1.8237e+08	5.91222e+07	2.23274e+08	1.86578e+08	5.72893e+07	3.88167e+08	465830542	2.20047e+08	5.8229e+07	2.46269e+08	2.41345e+08	1.93153e+08	2.41525e+08	1.89784e+08	1.23193e+08	1.29852e+08	2.17397e+08	2.94927e+08	2.53521e+08	9.66151e+07	5.20489e+07	2.08649e+08	2.04602e+08	2.01556e+08	3.04412e+08	3.47582e+08	254229080	2.45288e+08	6.44246e+07	2.7721e+08	323458053	1.76455e+08	3.35792e+08	2.81901e+08	2.94407e+08	2.94672e+08	5.8495e+07	5.79304e+07	5.48983e+07	2.01486e+08
M113T551	112.983	550.685	9.18	2.76099e+08	2.96332e+08	1.93875e+08	5.59939e+08	4.88906e+07	2.04253e+08	5.06642e+07	2.32031e+08	1.50228e+08	281916563	4.23765e+08	2.94307e+08	2.60329e+07	2.55233e+08	2.1135e+08	3.09982e+07	1.69107e+08	204149259	2.65549e+08	9.56604e+07	1.7548e+08	1.00462e+08	2.88217e+08	8.16608e+07	1.348e+08	517928431	4.42055e+07	1.80498e+08	2.15799e+08	2.90126e+08	2.72447e+08	140231301	5.8287e+07	1.62524e+08	5.31581e+07	8.87816e+07	1.26282e+08	1.71726e+08	1111111102	7.04322e+07	2.65461e+08	1.34178e+08	2.54266e+08	4.48822e+07	9.58413e+07
M113T218	112.983	218.039	3.63	6.70692e+07	2.9842e+08	273515107	5.12999e+07	1.84247e+08	2.60032e+08	1.43467e+08	8.04038e+06	1.15528e+08	5.01936e+07	1.25222e+08	6.43482e+07	2.40661e+08	2.11948e+08	9.47641e+07	116755571	2.12139e+08	8.19098e+07	2.38896e+08	3.51374e+08	4.56486e+07	2.17117e+08	6.37286e+07	184061297	1.12373e+08	2.77565e+08	2.03335e+08	1.44838e+08	6.57358e+08	6.15646e+08	2.18144e+08	4.7936e+08	5.7315e+07	2.66683e+08	3.36293e+08	4.81002e+08	1.93423e+08	3.5975e+08	5.28148e+08	7.23773e+07	231545819	3.72192e+08	1.88007e+08	1.85425e+08	1.9146e+08
M113T258	112.983	257.663	4.29	1.56003e+08	1.28241e+08	2.41012e+08	2.54404e+08	1.21725e+08	358177739	226632580	4.95529e+08	2.51989e+08	2.20502e+08	9.83262e+07	2.18954e+08	233085027	5.02626e+07	1.9178e+08	4.80167e+07	2.08759e+08	2.15099e+08	6.04036e+07	4.59142e+07	4.62891e+07	2.0705e+08	162600071	1.86445e+08	1.15549e+08	1.48452e+08	4.59193e+07	2.40396e+08	4.51082e+07	302571411	2.18443e+08	6.09494e+07	1.33567e+08	1.04963e+08	2.25619e+08	7.77975e+08	3.65348e+08	1.50076e+08	3.24264e+08	3.27312e+08	258049208	1.16734e+08	363682252	8.1833e+07	1.96278e+08
M113T271	112.984	271.204	4.52	1.73721e+07	2.65543e+08	2.65293e+08	4.75589e+07	176401480	2.06665e+08	2.07218e+08	4.61428e+07	1.1067e+08	115757476	4.57752e+07	1.61829e+08	4.72394e+07	2.14226e+08	2.03784e+08	2.13233e+08	1.87324e+08	4.33542e+07	8.86763e+07	2.3344e+08	2.03914e+08	1.98536e+08	2.19855e+08	4.15772e+07	7.27507e+07	1.07363e+08	2.66983e+08	1.66151e+08	3.8656e+08	2.8404e+08	270716293	4.38417e+08	1.47848e+08	1.57842e+08	1.57758e+08	8.20597e+07	1.20322e+08	4.50916e+08	1.7245e+08	1.68845e+08	5.16937e+07	153836425	4.61424e+07	4.33087e+07	200196189
M113T355	112.983	354.608	5.91	1.9194e+08	5.23816e+08	181564120	2.31048e+08	3.20021e+08	3.85788e+08	4.77773e+08	5.29375e+07	1.44269e+08	5.24388e+07	3.4176e+08	6.68959e+07	5.06273e+08	1.48272e+08	1.40454e+08	1.89575e+08	4.57652e+08	2.22758e+08	1.10623e+08	2.45988e+08	8.64367e+07	3.4223e+08	5.48147e+08	2.23089e+08	2.65523e+07	2.53281e+08	4.79767e+07	1.65771e+08	4.7462e+07	1.84952e+08	3.15346e+08	4.80949e+07	2.54395e+08	2.28721e+08	5.55865e+07	3.68535e+08	1.2746e+08	326596893	5.00042e+08	4.42789e+07	2.66928e+08	1.23419e+08	2.36886e+08	4.88467e+07	1.97718e+08
M113T745	112.983	744.863	12.41	1.26919e+08	4.91128e+08	1.40011e+08	3.32321e+08	1.40534e+08	4.10168e+07	172071197	2.08468e+08	5.8681e+08	3.49752e+08	4.22541e+07	1.34898e+08	4.09738e+07	1.8845e+08	9.57955e+07	2.0315e+08	4.06653e+08	3.93127e+07	1.63016e+08	1.87645e+08	3.83216e+07	8.97183e+07	2.47743e+08	1.22162e+08	5.53521e+08	3.17673e+07	1.22547e+08	9.23419e+07	300008980	188345378	2.29211e+08	2.18558e+08	9.99506e+07	2.09047e+08	4.60679e+07	283059057	3.80944e+07	4.05728e+08	6.5668e+07	3.47989e+08	1.91697e+08	4.32775e+07	8.79154e+07	1.93095e+08	1.09946e+08
M113T12	112.984	11.6248	0.19	3.34073e+08	5.59703e+07	2.34481e+08	2.19839e+08	1.9578e+08	2.24502e+08	207361566	5.24824e+07	193634730	2.00376e+08	5.22811e+07	1.67533e+08	1.94519e+08	51714712	4.8748e+07	1.94589e+08	1.97987e+08	4.80885e+07	1.89043e+08	1.7582e+08	4.72461e+07	4.64752e+07	6.69568e+07	1.82195e+08	4.49821e+07	1.83647e+08	1.88233e+08	1.62834e+08	4.63647e+07	6.59833e+07	2.62581e+08	2.78621e+08	236032335	5.56277e+07	2.40761e+08	420843656	1.8025e+08	3.76484e+08	8.83273e+07	362103585	2.67917e+08	1.9738e+08	1.98473e+08	1.79737e+08	4.56604e+07
M113T508	112.983	508.205	8.47	3.37898e+08	2.62145e+08	5.12436e+07	2.30278e+08	9.17226e+07	1.4638e+08	5.09658e+07	2.67933e+08	5.31314e+08	5.25207e+08	241066304	2.5367e+08	1.28902e+07	1.36369e+08	2.07486e+08	2.62298e+08	1.35891e+08	2.12494e+08	3.18301e+08	1.78512e+08	1.89461e+08	1.56663e+08	1.49481e+08	2.25061e+08	4.5351e+08	4.19342e+08	2.1583e+08	4.45619e+07	4.44325e+07	2.44565e+08	5.90966e+07	1.20199e+08	1.47072e+08	2.37106e+08	2.48068e+08	9.12703e+07	4.29629e+07	2.18252e+08	1.97793e+08	1.92968e+08	9.10403e+07	1.14113e+08	3.97036e+08	1.12249e+08	2.17215e+08
M113T38	112.984	38.2184	0.64	7.37411e+07	1.86801e+07	1.14895e+08	1.78184e+07	1.35657e+08	2.71879e+07	5.36435e+07	5.22285e+07	5.39741e+07	5.35906e+07	1.64052e+08	3.42167e+08	2.90571e+07	1.39216e+08	1.23176e+08	4.92144e+07	5.08903e+07	2.08514e+08	4.7204e+07	1.90057e+08	4.78446e+07	7.88537e+08	1.72211e+08	1.10252e+08	8.00019e+07	1.97465e+08	3.86609e+08	2.15858e+08	4.6665e+07	4.18645e+08	4.37236e+08	1.86024e+08	5.97112e+07	5.70808e+07	1.40739e+08	4.25474e+08	2.02767e+08	2.0198e+08	3.72312e+08	7.69459e+07	6.08897e+07	3.34832e+07	2.1712e+08	9.35019e+07	2.05539e+08
M113T285	112.984	285.464	4.76	1.62486e+08	1.96495e+08	1.441e+08	9.94993e+07	2.6614e+08	5.19672e+07	220044604	2.28774e+08	3.09813e+08	1.1534e+08	414385972	253345991	1.68717e+08	7.9039e+07	2.1557e+08	1.58812e+08	1.91999e+08	1.95911e+08	3.47079e+08	4.45437e+07	4.52888e+07	4.53373e+07	3.01477e+08	2.01149e+08	4.42795e+07	1.1199e+08	4.47191e+07	1.90681e+08	4.48522e+07	2.007e+08	2.79217e+08	1.72854e+08	1.4912e+08	2.29725e+08	1.41047e+08	517007026	199472761	8.2814e+07	319406580	3.3437e+08	2.6462e+08	1.71861e+08	1.20868e+08	1.04929e+08	1.98465e+08
M113T439	112.983	438.824	7.31	1.22694e+08	3.25088e+08	2.36189e+08	266313877	5.84693e+07	2.35354e+08	2.22561e+08	2.6654e+08	184141968	5.65521e+07	2.54594e+08	2.6198e+08	1.97125e+08	2.04356e+08	2.08406e+08	2.57967e+08	1.93294e+08	2.20197e+08	2.09004e+08	2.02037e+08	5.29745e+07	2.93762e+08	4.47341e+08	2.26692e+08	5.11894e+07	5.24391e+07	5.06622e+07	2.13776e+08	1.63452e+07	2.57195e+08	2.83099e+08	5.75212e+08	6.66712e+07	6.46743e+07	2.60452e+08	3.90465e+07	2.07138e+08	3.71832e+08	8.83476e+07	8.40519e+07	1.62057e+08	218950304	1.2963e+08	1.17405e+07	5.15634e+07
M113T118_2	112.984	118.088	1.97	3.99029e+08	3.34796e+08	3.27101e+08	7.70614e+07	7.49055e+07	7.58994e+07	7.42365e+07	7.18631e+07	2.84399e+08	7.42188e+07	2.75741e+08	9.7733e+07	7.10148e+07	2.77825e+08	6.83433e+07	2.70514e+08	6.90534e+07	2.84502e+08	2.40739e+08	6.57479e+07	6.6682e+07	2.63315e+08	3.83501e+08	6.46701e+07	2.66203e+08	7.09442e+07	2.78801e+08	3.32259e+08	2.8391e+08	3.65035e+08	3.84011e+08	3.75869e+08	8.46879e+07	3.43782e+08	8.31881e+07	648543325	6.7078e+07	5.37747e+08	1.1346e+08	4.68272e+08	3.47432e+08	3.10803e+08	2.6482e+08	2.78411e+08	268629808
M113T54	112.983	53.5496	0.89	9.15009e+08	1.59478e+08	3.24911e+08	5.25231e+08	1.10225e+08	4.16514e+08	5.47626e+08	1.0778e+08	5.8617e+08	7.99649e+08	1.08813e+08	4.97071e+08	5.58205e+08	2.16235e+08	1.34852e+08	6.76411e+08	6.93727e+08	2.16679e+08	5.90282e+08	9.83822e+07	6.01064e+08	9.94818e+07	5.45139e+08	5.2827e+08	1.84882e+08	3.06403e+07	9.51443e+07	9.60691e+07	7.04115e+08	143712903	2.32063e+08	1.35204e+08	7.1301e+08	118956912	2.60065e+08	2.06521e+08	9.50053e+07	1.84164e+08	1.70072e+08	7.22965e+08	7.15046e+08	1.09866e+08	1.06751e+08	1.85869e+08	1.74219e+08
M113T482	112.984	481.653	8.03	5.01827e+08	276473693	1.67915e+08	4.89535e+07	265797359	1.72108e+08	2.73959e+07	1.78175e+08	4.76386e+07	1.85946e+08	1.09715e+08	3.10169e+08	1.23802e+08	2.66784e+08	3.30167e+08	4.53434e+07	4.43271e+07	2.00328e+08	2.81903e+08	1.99257e+08	4.44928e+07	1.99727e+08	3.39708e+08	2.10634e+08	1.54092e+08	4.43896e+07	1.20326e+08	1.00696e+08	377899243	5.18251e+08	3.00414e+08	262507190	2.74549e+08	2.05798e+07	5.19673e+07	5.50822e+07	4.39637e+07	3.70382e+08	7.39165e+07	2.96638e+08	249114554	1.87084e+08	9.3899e+07	9.74417e+07	199769908
M113T205	112.983	204.861	3.41	2.36918e+08	5.60852e+07	1.81136e+08	2.53362e+08	213658467	2.53533e+08	5.39044e+07	2.86612e+08	3.13864e+07	2.77332e+08	1.23166e+08	4.25e+08	1.15464e+08	381711852	1.8037e+08	4.03923e+08	2.15928e+08	2.55899e+08	1.9422e+08	4.81108e+07	3.67529e+08	1.93399e+08	2.42546e+08	309923578	1.16286e+08	4.63934e+07	1.93459e+08	1.94257e+08	4.63779e+07	6.33372e+07	317994686	2.26123e+08	2.65222e+08	5.74407e+07	5.51866e+07	4.50204e+08	2.19721e+08	2.28141e+08	7.81051e+07	3.44226e+08	2.55192e+08	1.3564e+08	9.10378e+07	9.66158e+07	2.01827e+08
M113T523	112.983	523.075	8.72	3.30884e+08	2.18854e+08	3.33988e+08	2.36275e+08	226636015	2.26351e+08	4.04794e+08	4.89868e+07	1.55938e+08	4.74285e+07	1.17286e+08	3.38424e+08	2.59858e+08	1.93848e+08	2.23876e+08	1.91172e+08	1.33433e+08	2.15061e+08	1.09193e+08	4.44498e+07	2.14453e+08	119475716	3.85057e+08	4.45514e+07	3.9616e+07	1.53168e+08	1.34951e+08	354631596	411669178	2.64191e+08	297304263	2.42365e+08	2.86755e+08	2.56838e+08	1.10656e+08	4.2499e+08	2.14174e+08	171188489	2.37948e+08	7.10936e+07	2.50647e+08	2.1626e+08	1.46619e+08	1.28815e+08	4.35079e+07
M113T621	112.983	621.159	10.35	6.82535e+07	4.87565e+08	2.59072e+08	2.81773e+07	2.45822e+08	5.96926e+08	2.50124e+08	5.06801e+07	5.00145e+07	4.46801e+08	1.24328e+08	2.65102e+08	1.36356e+08	1.36426e+08	2.25986e+08	2.72608e+07	4.77566e+07	1.68289e+08	8.71627e+07	8.30317e+07	1.21151e+08	1.15252e+08	6.47307e+07	4.46077e+07	1.3595e+08	2.09906e+08	166846968	1.68378e+08	4.4062e+07	2.62285e+08	3.58244e+08	2.6997e+08	382195682	2.78981e+08	4.0745e+08	4.17595e+08	3.40521e+08	2.00034e+08	3.1296e+08	2.92737e+08	5.72609e+07	2.28663e+08	4.1089e+07	1.7157e+08	2.1627e+08
M113T453	112.983	452.645	7.54	3.35374e+08	2.24223e+08	1.53702e+08	5.80543e+07	368069884	1.56701e+08	5.78206e+07	225532531	2.44458e+08	2.27072e+08	5.55717e+07	2.65034e+08	2.20381e+08	3.02213e+08	2.41549e+08	5.49595e+07	239130206	1.93582e+08	1.32288e+08	5.28174e+07	2.21264e+08	1.38558e+08	7.00897e+07	2.22127e+08	5.17455e+07	144424237	3.11232e+08	1.34241e+08	216311233	1.89259e+08	3.07287e+08	3.075e+08	1.72489e+08	1.50663e+07	1.58026e+08	3.94753e+08	5.20294e+07	1.48761e+08	4.16011e+08	602271715	6.46972e+07	1.48123e+08	1.82029e+07	4.8922e+08	212799961
M113T299	112.984	299.138	4.99	2.44196e+08	2.19899e+08	2.51624e+08	221890744	1.84884e+08	2.25896e+08	2.29496e+08	1.78113e+08	4.81367e+07	1.66573e+07	4.95423e+07	2.7335e+08	4.83474e+07	3.55627e+08	1.94622e+08	2.09359e+08	4.58215e+07	4.62141e+07	4.65323e+07	2.04444e+08	2.01951e+08	4.62222e+07	2.77353e+08	1.72781e+08	404999997	1.18859e+08	2.01845e+08	1.98069e+08	4.54466e+07	3.03181e+08	2.75243e+08	132727452	2.81084e+08	2.13893e+08	328332110	1.76547e+08	1.86772e+08	2.82864e+07	3.19924e+08	251657003	5.64624e+07	1.92361e+08	256695863	1.07744e+08	169475677
M113T343	112.983	342.504	5.71	6.36227e+07	1.85472e+07	276797041	2.49961e+08	4.85176e+07	2.25054e+08	4.78907e+07	1.17622e+08	4.7121e+07	162469185	122655257	233290099	4.68964e+07	2.09103e+08	1.93576e+08	4.47878e+07	4.43374e+07	1.65427e+08	1.78123e+08	166868990	4.48809e+07	4.16025e+07	6.21843e+07	1.77723e+08	4.38231e+07	7.66792e+06	2.17034e+08	1.63571e+08	2.50746e+08	2.97108e+08	5.75599e+07	2.36409e+08	1.74093e+08	1.15446e+08	2.70471e+08	8.68962e+07	4.36608e+07	4.47818e+08	3.15172e+08	3.65822e+08	5.35927e+07	2.68651e+08	2.12468e+08	1.78544e+08	4.13335e+07
M113T412	112.983	411.942	6.87	5.74014e+07	1.53862e+08	4.38091e+07	1.26579e+08	4.29415e+07	4.2735e+07	2.01638e+08	2.395e+08	1.42929e+08	1.88517e+08	4.17629e+07	3.276e+08	2.18286e+08	2.17228e+08	1.33591e+08	2.08619e+08	3.96215e+07	3.88208e+07	3.82804e+07	3.77428e+07	3.85314e+07	3.18852e+07	1.58669e+08	2.22038e+08	3.7859e+07	1.21437e+08	3.76414e+08	1.22291e+08	3.77085e+07	3.03913e+08	186359447	1.28586e+08	1.60597e+08	4.6068e+07	2.43113e+08	228405564	2.11665e+08	3.59558e+08	2.00586e+08	5.96242e+07	259775528	9.66821e+07	1.97295e+08	3.76423e+07	3.71022e+07
M113T314	112.983	314.26	5.24	2.60456e+08	3.87258e+07	1.51735e+08	1.15634e+08	2.57308e+08	2.97209e+08	2.37801e+08	1.14249e+08	1.92405e+08	2.69886e+08	1.39803e+08	6.99816e+07	3.93645e+08	5.32999e+07	2.3173e+08	6.51993e+07	2.04689e+08	4.98166e+07	1.89699e+08	2.35292e+08	2.12402e+08	2.33466e+08	6.81459e+07	2.59698e+08	9.5941e+07	1.78574e+08	208242385	298314726	2.01662e+08	2.5805e+08	3.72445e+08	134441747	2.38654e+08	5.83433e+07	8.65868e+07	1.66231e+08	1.0959e+08	3.83373e+08	2.31438e+08	7.78104e+07	2.86296e+08	2.36127e+08	5.11385e+07	2.21883e+08	1.9769e+08
M113T785	112.983	785.07	13.08	2.73225e+08	5.28737e+07	3.79376e+08	4.99114e+07	2.81157e+08	247510275	4.90789e+07	1.47009e+08	4.96391e+07	406755350	2.90484e+08	200006215	1.89368e+08	1.63404e+08	8.33066e+07	4.64437e+07	4.34551e+08	7.2051e+07	3.30566e+08	4.49647e+07	6.1138e+07	4.5387e+07	1.74009e+07	6.99585e+07	2.95686e+08	3.39669e+08	199268393	285903701	1.74539e+08	2.10641e+08	1.30209e+08	1.0766e+08	2.35792e+08	2.48112e+08	226400560	2.91811e+08	4.35124e+07	8.85916e+08	1.72493e+08	1.65046e+08	2.92563e+08	1.12345e+08	2.0019e+08	9.04188e+06	2.44975e+08
M113T706	112.983	705.556	11.76	3.38666e+08	9.65882e+07	4.30793e+07	9.07662e+07	3.17831e+08	4.12232e+07	2.21969e+08	1.30609e+08	275061868	4.13396e+07	2.38323e+08	1.35055e+08	1.6143e+08	1.09653e+07	4.02201e+07	1.28777e+08	3.93302e+07	1.92843e+08	1.24582e+08	8.85145e+07	3.76788e+07	1.64886e+08	5.37816e+07	1.70924e+08	1.62906e+08	2.15969e+08	1.22314e+08	1.93336e+08	1.10777e+08	3.08599e+08	2.24765e+08	1.35974e+07	1.18921e+08	4.50326e+07	2.52767e+08	294344003	1.95864e+08	7.12183e+07	3.31425e+08	1.69827e+08	4.73148e+07	2.38444e+08	9.69267e+07	3.90528e+07	3.85536e+08
M113T468	112.984	467.954	7.8	7.69168e+07	1.78308e+08	2.33277e+08	3.62307e+08	6.03487e+07	2.90297e+08	2.92816e+08	5.86769e+07	2.98256e+08	2.76672e+08	4.27146e+08	2.98648e+08	2.18996e+08	5.83332e+07	5.60054e+07	5.26161e+08	274574307	1.05844e+08	2.1803e+08	1.19045e+08	2.11405e+08	2.13304e+08	2.63974e+08	1.3429e+08	3.30339e+08	2.20207e+08	2.43804e+08	9.11787e+07	1.93696e+08	7.28722e+07	7.25731e+07	1.62107e+08	2.16783e+08	3.39223e+08	2.70669e+08	3.9196e+08	2.46039e+08	1.65519e+08	278549926	8.45135e+07	2.85141e+08	2.81784e+08	1.39535e+08	5.35059e+07	2.10581e+08
M113T718	112.983	717.976	11.97	6.6322e+07	2.3348e+08	1.3244e+08	2.32298e+08	4.53388e+07	3.66212e+08	4.87913e+07	2.13038e+08	1.13367e+08	2.21374e+08	4.68065e+07	6.26078e+07	4.66857e+07	2.11445e+08	1.91638e+08	1.82375e+08	1.96928e+08	1.70721e+07	2.00265e+08	1.69348e+08	1.86071e+08	1.12222e+08	1.51186e+08	1.04319e+08	4.18899e+07	4.10035e+07	4.20166e+07	9.80755e+07	1.79358e+08	1.15191e+08	2.63212e+08	5.54378e+07	5.46143e+07	2.35871e+08	2.08427e+08	8.69704e+07	1.72994e+08	8.03425e+07	7.21754e+07	1.50042e+08	235961724	4.72869e+07	1.03646e+08	2.05341e+08	4.02062e+07
M113T231	112.983	231.082	3.85	1.2648e+08	4.74709e+07	2.22084e+08	300396381	4.66707e+07	1.54543e+08	1.75588e+08	157083342	1.78572e+08	2.32803e+08	2.70744e+08	3.42408e+08	4.59549e+07	1.73698e+08	1.62658e+08	1.16443e+08	4.30494e+07	174953948	4.24231e+07	4.09245e+07	209888051	1.97798e+08	312757682	4.11828e+07	170612087	1.23444e+08	2.04725e+08	1.22377e+08	4.09784e+07	5.69115e+07	1.60199e+08	5.20933e+07	1.42193e+08	2.29105e+08	1.10078e+08	8.19509e+07	1.25188e+08	3.32297e+08	3.92967e+08	3.16469e+08	252316047	3.56332e+07	2.67459e+08	9.05213e+07	2.05112e+08
M113T134	112.983	134.494	2.24	2.14987e+08	7.45854e+07	5.91894e+07	5.86935e+07	1.382e+08	4.04956e+08	4.22151e+08	5.52719e+07	2.38238e+08	2.90823e+08	5.71123e+07	2.13234e+08	427988297	5.65117e+07	1.17234e+08	2.19862e+08	3.86523e+08	1.97856e+07	2.4587e+08	3.69407e+08	3.43062e+08	1.58785e+08	8.84462e+07	3.96648e+08	5.13963e+07	2.8073e+08	5.01184e+07	2.53401e+08	5.16031e+07	5.16928e+07	1.40125e+08	1.91455e+08	173175878	1.26069e+08	4.6246e+08	2.63109e+08	4.99157e+07	9.47213e+07	4.60737e+08	3.39461e+08	4.61764e+07	5.85673e+07	5.51829e+07	5.12919e+07	1.21188e+08
M113T635	112.983	635.13	10.59	3.08795e+08	5.63414e+07	5.4358e+07	2.29833e+08	2.05859e+08	1.28257e+08	5.17651e+07	404608702	1.85016e+08	5.16562e+07	2.5169e+08	1.73648e+08	2.39296e+08	2.19844e+08	4.7636e+07	5.02509e+07	2.18892e+08	1.49762e+08	228064391	8.65468e+07	2.13745e+08	8.79024e+07	3.23344e+08	1.73265e+08	7.70371e+07	1.75565e+08	206136431	1.71118e+08	2.00327e+08	1.93153e+08	6.40805e+07	6.08093e+07	1.26355e+08	5.66413e+07	2.2644e+08	3.13036e+08	1.98432e+08	8.43025e+07	8.12907e+07	2.86941e+08	247743547	3.04351e+08	4.18017e+08	2.00637e+08	4.63166e+07
M113T650	112.983	650.128	10.84	385418041	2.32902e+08	3.31117e+08	2.26554e+08	2.39843e+08	2.20892e+08	440242637	5.31938e+07	2.07844e+08	2.47785e+08	2.0424e+08	340436235	2.58885e+08	2.28334e+08	3.61086e+08	4.92086e+08	9.97014e+07	2.61259e+08	1.02235e+08	1.13257e+08	2.37364e+08	9.15101e+07	2.66069e+08	1.49347e+08	1.95817e+08	1.83371e+08	2.67079e+07	9.59354e+07	2.14795e+08	6.85808e+07	275566150	242686384	6.16116e+07	2.67131e+08	1.44773e+08	2.10323e+08	4.84805e+07	513795894	3.59255e+08	3.93383e+08	1.44103e+08	3.37666e+08	1.1385e+08	1.57875e+08	3.42747e+08
M113T731	112.983	730.693	12.18	2.67846e+08	9.41246e+07	2.46413e+08	4.11152e+07	4.1641e+07	4.09173e+07	2.55841e+08	4.16169e+07	4.11433e+07	4.12489e+07	2.09695e+08	3.15765e+08	1.8077e+08	4.06081e+07	2.11174e+08	1.38635e+08	4.07514e+07	2.11966e+08	8.57499e+07	9.71305e+07	3.7757e+07	1.70655e+08	1.48442e+08	1.22391e+08	3.68899e+07	1.535e+08	2.71191e+08	8.59409e+07	1.75233e+08	1.50655e+08	2.0818e+08	1.31487e+08	6.04367e+07	1.37991e+08	4.59567e+07	3.64269e+08	1.75923e+08	4.52799e+08	2.86564e+08	1.3802e+08	251381495	2.685e+08	1.09245e+08	1.33766e+08	1.88862e+08
M113T192	112.983	191.567	3.19	6.3726e+07	2.12002e+08	2.82879e+08	1.34124e+08	1.95947e+08	1.19323e+08	4.79058e+07	4.70228e+07	4.86123e+07	2.36813e+08	1.09809e+08	6.07217e+07	4.69834e+07	4.68986e+07	1.78469e+08	4.55661e+07	1.27378e+08	4.58665e+07	2.12298e+08	1.99593e+08	4.34175e+07	1.80917e+08	198273965	4.1666e+07	123176950	2.56896e+08	193224489	2.29084e+08	4.23098e+07	2.17744e+08	5.66833e+07	1.98414e+08	2.00161e+08	4.62556e+08	1.43313e+08	435761092	1.56477e+08	7.80368e+07	2.77207e+08	3.28618e+08	2.70875e+08	1.16967e+08	2.28468e+08	6.39407e+07	4.27196e+07
M113T564	112.983	564.486	9.41	6.43761e+07	5.16918e+07	2.40841e+08	4.87457e+07	4.08184e+08	3.80489e+08	3.59211e+08	4.61843e+07	1.89841e+08	4.7264e+07	45592647	6.37109e+07	4.65197e+07	4.55757e+07	2.33745e+08	1.02962e+08	130645342	1.56958e+08	4.39357e+07	8.15045e+07	191885115	1.22331e+08	1.57697e+08	1.87661e+08	2.00745e+08	4.1927e+07	1.93075e+08	1.55091e+08	1.63366e+08	2.72392e+08	2.19959e+08	1.63754e+08	152517021	2.21565e+08	1.25217e+08	8.68287e+07	1.90474e+08	7.78133e+07	7.18557e+07	3.28334e+08	5.31735e+07	4.69977e+07	1.82453e+08	2.73378e+08	2.07412e+08
M113T591	112.983	591.278	9.85	2.94608e+08	2.49784e+08	262933838	3.07071e+08	4.60162e+08	4.98113e+07	2.17352e+08	5.09396e+07	2.1236e+08	4.91583e+07	1.98895e+08	6.41274e+07	2.45297e+08	4.85753e+07	1.82588e+08	4.74723e+07	4.72076e+07	4.67535e+07	2.14084e+08	1.89654e+08	4.54108e+07	1.02123e+08	6.60825e+07	4.55896e+07	2.1934e+08	4.47755e+07	2.16017e+08	8.83479e+07	4.40252e+07	2.77537e+08	6.08378e+07	1.66382e+08	5.99526e+07	2.36583e+07	1.84762e+08	2.50755e+08	4.54577e+07	2.09983e+08	7.55283e+07	1.82924e+08	5.78789e+07	2.9879e+08	135719252	4.69155e+07	2.31168e+08
M113T800	112.983	799.668	13.33	139443640	5.2615e+07	1.34937e+08	4.9731e+07	5.00945e+07	4.95498e+07	5.04182e+07	2.09857e+08	2.85367e+08	4.88938e+07	4.71789e+07	3.09875e+08	4.79444e+07	1.69744e+08	2.07185e+08	2.098e+08	4.71795e+07	171216168	1.66712e+08	3.67673e+08	2.16465e+08	4.27938e+08	6.01118e+07	7.81757e+07	9.68114e+07	4.43188e+07	7.47408e+07	218088539	1.20694e+08	1.00293e+08	9.41398e+07	2.05532e+08	5.4948e+07	1.313e+07	5.30465e+07	8.82739e+07	1.90984e+08	7.81447e+07	1.77807e+08	1.82655e+08	1.44064e+08	5.01249e+07	1.49e+08	1.89396e+08	1.33091e+08
M113T495	112.983	494.722	8.25	1.03532e+08	4.90288e+07	2.44772e+08	3.54318e+08	1.86745e+08	2.79627e+08	2.7343e+08	2.64996e+08	4.5028e+07	4.47654e+07	1.32116e+08	2.69256e+08	1.80192e+08	2.26193e+08	7.6687e+07	1.12057e+08	103711455	9.06575e+07	4.05288e+07	1.23864e+08	2.41193e+08	2.20459e+08	1.35284e+08	4.02465e+07	4.19468e+07	4.16665e+07	4.20682e+07	1.10913e+08	4.13684e+07	5.6097e+07	2.56647e+08	1.47906e+08	1.74851e+08	1.35475e+08	3.57791e+07	4.0494e+08	3.55438e+08	3.36797e+08	192515659	3.81954e+08	1.98341e+08	117891651	4.51163e+07	2.07136e+08	1.53569e+08
M113T95	113.024	95.0087	1.58	1.52898e+08	1.94665e+08	1.51062e+08	271127968	1.91859e+08	9.12544e+07	2.1254e+08	192177741	2.65894e+08	2.22666e+08	2.00492e+08	3.15108e+08	2.41283e+08	2.87871e+08	1.93419e+08	1.76066e+08	1.74652e+08	1.60556e+08	8.42114e+07	1.16133e+08	1.31315e+08	2.0963e+08	2.37992e+08	130351907	4.5526e+08	5.09699e+08	5.52888e+08	4.58241e+08	4.04577e+08	238787120	1.94065e+08	2.48013e+08	2.59481e+08	2.19404e+08	1.79944e+08	4.67035e+08	2.28295e+08	4.1368e+08	3.90306e+08	3.68881e+08	2.97752e+08	2.52879e+08	2.4836e+08	2.24471e+08	2.36319e+08
M113T118_3	113.017	118.327	1.97	1.48582e+06	8.28595e+07	1.91506e+06	7.59608e+07	900730	1.45093e+06	9.64901e+06	1.28522e+06	7.56332e+07	8.6881e+06	1.41103e+06	9.88972e+07	1.12065e+06	1.05831e+06	1.22729e+06	6.8719e+06	657904	7.06208e+07	1.33031e+06	973768	1.2523e+06	6.55453e+07	9.55751e+06	6.49495e+07	1.82809e+06	1.11415e+06	2.58759e+07	8.69031e+07	1.57836e+07	9.75853e+06	6.93418e+06	1.84729e+06	8.503e+07	1.59799e+06	8.29793e+07	2.7383e+06	6.7879e+07	2.77855e+06	3.81879e+06	1.48046e+07	8.76717e+07	1.61058e+06	862928	6.96452e+07	1.37739e+06
M113T121	113.06	120.635	2.01	256149	306275	148343	183730	197090	164502	163542	328848	280023	233204	253624	374401	226627	395452	208689	354155	56675.2	231806	230808	53904.2	188767	212470	420688	206216	345822	259975	280631	256860	216109	222930	134705	426078	269579	214630	65151.2	665740	181840	542622	388863	371464	184681	274763	233555	96886.2	304084
M114T802	113.925	802.188	13.37	226969	399395	2.09506e+06	426333	1.98645e+06	2.08477e+06	486089	639040	1.24119e+06	460537	1.02379e+06	1.08948e+06	472032	1.16834e+06	1.81324e+06	1.91995e+06	2.11135e+06	1.04366e+06	1.73565e+06	655874	1.73967e+06	923529	270398	1.65517e+06	375375	870279	379063	860549	1.2307e+06	498999	825023	591921	1.61218e+06	1.34852e+06	1.06188e+06	12698.1	1.17509e+06	46970.4	130574	184088	1.54971e+06	567504	1.94435e+06	754221	1.47942e+06
M114T92	113.988	91.5326	1.53	1.10702e+07	1.89446e+07	1.21048e+06	1.08855e+07	6.77965e+06	1.15688e+07	1.6811e+07	7.52387e+06	1.63637e+07	3.40656e+06	7.8035e+06	2.53864e+07	8.91963e+06	1.58949e+07	1.36311e+07	8.15056e+06	7.74845e+06	1.21957e+07	7.19177e+06	5.94255e+06	3.65591e+06	6.83699e+06	1.08168e+07	6.93714e+06	8.80278e+06	7.77359e+06	1.00614e+07	8.36712e+06	7.12838e+06	9.45373e+06	1.05156e+07	1.07367e+07	2.72345e+07	9.58396e+06	2.53424e+07	1.68893e+07	1.36186e+07	1.67353e+07	1.46437e+07	1.34949e+07	1.09771e+07	1.28074e+07	8.64018e+06	6.88464e+06	9.56513e+06
M114T95	114.027	95.084	1.58	8.21461e+06	1.03418e+07	7.69935e+06	1.32969e+07	9.05271e+06	3.94425e+06	1.00885e+07	1.00043e+07	1.33097e+07	1.12834e+07	1.0768e+07	1.59523e+07	1.30754e+07	1.54178e+07	9.31278e+06	8.66663e+06	8.72768e+06	8.08982e+06	3.77905e+06	5.04133e+06	6.11512e+06	1.04221e+07	1.13466e+07	6.29701e+06	2.18359e+07	2.43637e+07	2.91338e+07	2.31711e+07	1.96406e+07	1.20758e+07	1.04434e+07	1.24802e+07	1.33872e+07	1.08491e+07	8.90142e+06	2.35662e+07	1.17765e+07	1.90352e+07	1.94289e+07	1.98616e+07	1.48632e+07	1.32757e+07	1.21172e+07	1.18242e+07	1.20956e+07
M114T100	114.055	100.395	1.67	6.34488e+06	3.94229e+06	1.51706e+06	4.19973e+06	2.28261e+06	2.26562e+06	3.96114e+06	4.98394e+06	3.72637e+06	4.66484e+06	4.04611e+06	5.34991e+06	3.62312e+06	3.49984e+06	4.71079e+06	3.47718e+06	3.82814e+06	2.75739e+06	2.10207e+06	2.13822e+06	3.65336e+06	2.98654e+06	4.97327e+06	3.51033e+06	3.45103e+06	1.10197e+06	1.89541e+06	1.42348e+06	923101	5.34025e+06	4.5393e+06	5.43309e+06	5.70957e+06	2.38235e+06	3.67166e+06	5.86047e+06	2.98288e+06	5.06657e+06	5.03489e+06	4.79475e+06	3.64445e+06	3.36458e+06	3.51393e+06	2.8911e+06	3.08963e+06
M115T118	114.934	117.901	1.97	413148	460140	547277	368648	308021	422460	76388	400423	327299	464746	484622	140078	533098	332190	82276.6	247988	511976	404354	320185	214766	338777	231976	513246	228633	431439	270582	239453	80133.3	483319	484275	522689	357503	284798	460413	250946	901243	279308	524285	251924	539247	415409	405490	273344	462136	285128
M115T91	114.989	90.9475	1.52	3.9574e+06	1.78477e+06	1.87832e+06	1.63146e+06	1.69042e+06	1.75862e+06	577946	5.21391e+06	1.61272e+06	3.08859e+06	1.65837e+06	5.23072e+06	1.82169e+06	4.73774e+06	3.06649e+06	1.16015e+06	1.04087e+06	3.14247e+06	1.39038e+06	1.43328e+06	1.46592e+06	1.56643e+06	3.88041e+06	2.02225e+06	3.17577e+06	2.05252e+06	3.88015e+06	3.31157e+06	2.18619e+06	1.4402e+06	844022	3.9711e+06	4.16344e+06	3.1179e+06	3.89652e+06	5.67528e+06	1.41173e+06	3.14557e+06	2.23732e+06	2.35769e+06	1.53077e+06	5.03664e+06	2.62324e+06	2.10441e+06	1.39734e+06
M115T77	115.002	76.7773	1.28	1.04686e+07	6.94772e+06	2.13176e+07	9.93997e+06	7.5268e+06	1.6578e+07	1.16441e+07	9.52752e+06	5.79479e+06	3.22633e+06	1.16808e+07	1.09791e+07	8.10641e+06	615025	5.6774e+06	1.14036e+07	5.70322e+06	4.71676e+06	9.8785e+06	9.45071e+06	8.57409e+06	5.92269e+06	1.0682e+07	7.97995e+06	7.41504e+06	9.76139e+06	2.41889e+07	1.06062e+06	1.56414e+07	1.24053e+07	1.26908e+07	2.39385e+06	9.06219e+06	6.72374e+06	1.25792e+07	1.51032e+07	7.53584e+06	1.29028e+07	1.13977e+07	1.07585e+07	1.4409e+07	8.23707e+06	7.77757e+06	1.01747e+06	7.18296e+06
M115T84	115.002	84.4753	1.41	954247	4.80279e+06	1.24231e+07	1.04649e+07	7.59968e+06	1.15381e+07	1.00648e+07	6.91694e+06	3.44735e+06	3.27729e+06	7.09596e+06	1.23966e+06	4.94492e+06	2.47625e+06	5.74918e+06	1.0592e+07	3.48312e+06	5.17549e+06	8.18797e+06	8.47514e+06	9.04709e+06	6.13809e+06	7.06892e+06	8.44631e+06	9.07602e+06	8.36499e+06	1.53984e+07	6.43493e+06	1.0962e+07	964612	6.2809e+06	678991	6.56109e+06	4.46455e+06	5.48872e+06	1.03622e+07	7.12007e+06	8.72124e+06	8.22118e+06	8.14271e+06	1.60773e+06	6.81362e+06	6.99547e+06	7.72816e+06	7.20587e+06
M115T95	115.039	95.0087	1.58	7.47893e+06	4.49171e+06	3.61788e+06	7.59656e+06	5.20913e+06	4.69966e+06	5.64098e+06	4.35181e+06	6.58359e+06	5.05808e+06	6.04352e+06	7.89807e+06	6.68281e+06	6.67476e+06	4.82619e+06	5.47232e+06	4.0131e+06	5.23218e+06	3.47662e+06	4.76353e+06	3.87375e+06	4.64469e+06	7.07222e+06	4.27886e+06	8.32572e+06	9.38826e+06	9.55598e+06	8.41935e+06	7.85357e+06	5.88737e+06	5.99008e+06	5.82936e+06	6.14921e+06	8.60763e+06	5.53267e+06	8.69497e+06	5.1227e+06	8.93423e+06	8.17197e+06	7.46762e+06	6.32692e+06	6.93176e+06	9.01192e+06	4.80998e+06	7.50157e+06
M115T123	115.039	123.245	2.05	2.71911e+06	2.01472e+06	465758	1.77055e+06	3.29952e+06	410961	1.71505e+06	1.88896e+06	2.2247e+06	2.10873e+06	1.69257e+06	634207	2.08926e+06	1.91445e+06	1.77251e+06	1.84093e+06	1.91723e+06	418365	426765	1.58382e+06	435758	1.78815e+06	2.18751e+06	1.70665e+06	452057	446976	479065	482791	475863	4.79767e+06	2.15802e+06	2.08594e+06	1.86403e+06	464921	471324	3.41842e+06	1.91783e+06	5.06946e+06	4.69518e+06	2.79892e+06	5.17072e+06	462904	455301	3.14736e+06	461070
M116T2	115.919	2.45881	0.04	642298	587993	483307	599796	525454	567126	497234	522049	582434	510772	546930	597720	484242	512754	489088	472093	508278	487809	444724	429703	414772	436978	692071	466005	374692	485144	442363	503338	413670	670336	613474	549357	582936	549435	647571	821247	404503	740711	629385	698088	559288	528305	575322	438458	387654
M116T802	115.919	801.817	13.36	2.98735e+07	2.3029e+07	5.07337e+07	4.23763e+07	5.07318e+07	4.54355e+07	4.84507e+07	5.65874e+07	4.45962e+07	5.27135e+07	4.4614e+07	2.93811e+07	1.43783e+07	4.91041e+07	4.33663e+07	5.19613e+07	1.21026e+07	3.49583e+07	3.94861e+07	1.92215e+07	3.50878e+07	4.5779e+07	3.45212e+07	1.71399e+07	3.5251e+07	2.39586e+07	3.54423e+07	3.74492e+07	3.33821e+07	3.57975e+07	4.23458e+07	9.31602e+06	4.9136e+07	5.83027e+07	4.81274e+07	1.03437e+06	3.58851e+07	8.79434e+06	4.84857e+06	2.32241e+07	4.80662e+07	5.59784e+07	2.81832e+07	3.38492e+07	4.45756e+07
M116T149	115.92	148.784	2.48	948378	355447	1315340	1.01686e+06	321886	291919	1.44672e+06	339434	358062	1.75917e+06	331541	1.32177e+06	1.38471e+06	297747	2.61619e+06	280417	297560	1.74624e+06	1.19576e+06	850134	1.21929e+06	1.14895e+06	1.56071e+06	1.19834e+06	1.42492e+06	984903	1.1431e+06	1.018e+06	226620	1.18849e+06	840888	1.54728e+06	380537	1.45261e+06	1.41664e+06	966819	261373	223063	862671	930610	1.33092e+06	337785	1.00467e+06	263010	1.00154e+06
M116T126	115.92	126.296	2.1	1.06934e+06	813954	1.43565e+06	3.05411e+06	3.36932e+06	778380	766868	649788	720715	752457	714256	1.6962e+06	743801	682130	573986	2.78086e+06	663642	664241	2.42868e+06	2.52871e+06	609169	2.21154e+06	2.32301e+06	615246	2.32048e+06	599766	2.41977e+06	1.00611e+06	2.72018e+06	1.47937e+06	3.18737e+06	1.94962e+06	795404	3.25055e+06	3.4871e+06	1.03118e+06	883188	2.41903e+06	1.91184e+06	963460	3.52661e+06	2.90592e+06	639208	2.26828e+06	571828
M116T722	115.919	721.928	12.03	260767	645234	1.64208e+06	1.30454e+06	3.15348e+06	1.86498e+06	3.90327e+06	677820	610810	4.17067e+06	625235	338378	625614	2.13886e+06	1.81908e+06	569618	5.38516e+06	1.43313e+06	1.81244e+06	1.56689e+06	2.83593e+06	1.90294e+06	351863	8.46629e+06	2.60401e+06	1.57329e+06	303366	2.1591e+06	2.76313e+06	402828	4.10499e+06	2.75025e+06	528687	586242	2.41124e+06	53401.1	1.51989e+06	105536	167776	667805	1.88456e+06	3.91243e+06	1.53765e+06	1.52658e+06	493694
M116T745	115.919	744.825	12.41	392781	4.9274e+06	4.08243e+06	5.33169e+06	5.02832e+06	2.88334e+06	5.9055e+06	1.0492e+06	8.72757e+06	3.45919e+06	4.6295e+06	1.72429e+06	5.73033e+06	3.33072e+06	2.75527e+06	840222	3.00448e+06	4.50685e+06	3.47232e+06	4.51653e+06	3.0187e+06	1.33953e+06	532373	1.20054e+07	7.42505e+06	2.21018e+06	2.58807e+06	614882	2.49909e+06	578503	709608	2.2655e+06	791364	854267	3.55567e+06	86222.4	2.94923e+06	161874	242756	322443	852941	3.05214e+06	2.60609e+06	2.38519e+06	672883
M116T604	115.919	604.203	10.07	157550	336483	307336	313256	322887	1.14601e+06	390247	380198	1.78799e+06	1.72383e+06	1.40936e+06	755931	368436	1.22982e+06	195323	383707	378836	3.72072e+06	329801	1.20258e+06	1.0861e+06	791832	920896	1.1396e+06	333313	1.3648e+06	322444	1.22969e+06	318995	786406	913047	1.04775e+06	312147	3.20518e+06	318807	37947.2	817575	67770.8	100139	368014	1.34777e+06	1.68665e+06	3.01391e+06	1.04781e+06	949038
M116T77	116.006	77.0757	1.28	448736	416048	836800	794600	305602	611553	457955	340130	228227	110432	489810	469153	296302	70275.6	364679	401547	192137	321389	399880	394477	303685	231056	506162	293191	76644.3	364256	935982	51805.3	551016	570535	618547	114817	504914	272764	447046	608514	275250	528943	402172	404665	320319	318205	522958	267871	246077
M116T84	116.034	83.6896	1.39	461591	476559	416672	403882	346424	224619	176251	216989	556846	407189	343426	441897	395237	333853	387884	221929	396209	400436	225819	249326	163565	337499	489027	127286	126039	235004	97589.5	93386.6	232947	478635	427886	609640	394909	352566	310152	621167	244148	444906	389735	402384	308741	315191	276507	281991	341309
M116T379	116.049	379.04	6.32	200644	200970	75510	130247	89108.1	51781.9	204794	215021	218047	233175	186445	274714	192855	187930	203588	135505	161225	140738	48174.7	83981.8	145431	77613.5	324269	120627	99665.2	45405.5	60391.8	49114.5	45059.2	221581	231093	191164	262816	135858	177746	210457	168648	205751	187966	157115	161860	140442	173122	152083	204092
M116T113	116.071	112.712	1.88	1.46951e+07	1.32168e+07	5.39699e+06	9.78623e+06	5.88786e+06	6.35776e+06	1.0674e+07	1.45425e+07	1.45009e+07	1.40133e+07	1.33733e+07	1.85077e+07	1.32546e+07	1.0025e+07	1.01842e+07	9.67154e+06	9.3819e+06	8.93058e+06	5.22502e+06	4.35901e+06	6.07187e+06	7.11389e+06	17834611	6.83285e+06	9.52049e+06	6.41313e+06	7.58466e+06	6.13971e+06	6.11324e+06	1.60239e+07	1.56896e+07	1.62082e+07	1.95941e+07	1.16437e+07	1.27134e+07	1.86564e+07	1.04602e+07	1.66346e+07	1.53509e+07	1.48385e+07	1.07514e+07	1.00442e+07	10408838	1.07158e+07	1.00448e+07
M117T2	116.92	1.81105	0.03	71740.5	70269.8	63830.9	64509.4	70549.2	66040.9	54030	71777.8	56320.2	59191.6	67309.4	79844.5	71295.8	0	53409.8	65460.3	52066.7	62782.5	55625.4	52166.7	49084.3	53315.3	85015.5	53204	46039.4	53442.8	60647	53366.6	52352.5	93669.3	78991.1	66863.1	85420.9	62308.8	79521	94686.4	42846.2	99523.4	92892.7	67434.4	74644.2	69183.4	60399.7	0	52631.2
M117T801	116.927	801.402	13.36	2.75788e+06	6.01572e+06	6.83554e+06	6.96998e+06	6.61943e+06	4.41509e+06	1.41861e+07	7.84296e+07	1.29973e+07	2.83377e+06	1.34758e+07	7.31655e+07	8.1506e+06	7.92194e+06	8.94738e+06	1.10791e+07	1.3812e+07	1.03516e+07	1.53542e+07	1.1801e+07	1.30509e+07	1.37337e+07	836377	1.68858e+07	4.38601e+06	8.87813e+06	6.36349e+06	813830	1.14446e+07	1.72803e+06	750144	5.90317e+06	5.46408e+06	4.1295e+06	4.90334e+06	764085	2.3106e+07	583462	1.44163e+06	1.92405e+06	5.45312e+06	5.63474e+06	5.16447e+06	7.01559e+07	6.2573e+06
M117T115	116.927	114.955	1.92	296940	331395	336031	296193	1.22251e+06	1.19467e+06	1.34277e+06	1.11237e+06	79637.8	1.19539e+06	76750.8	284570	277396	1.11829e+06	943438	1.08966e+06	268271	1.02719e+06	1.31963e+06	71551.8	280998	922664	103844	230951	963458	1.04061e+06	260995	240518	876757	114041	322349	111721	53075.5	1.41423e+06	325976	440566	794295	177418	236499	262498	1.4867e+06	1.27817e+06	1.12825e+06	1.0282e+06	225868
M117T785	116.927	785.327	13.09	686990	5.54512e+06	5.28352e+06	1.14061e+06	859901	1.40065e+06	743615	1.53777e+06	915848	7.57479e+06	1.1865e+06	3.41593e+06	5.55971e+06	6.46121e+06	1.52599e+06	1.50941e+06	7.60808e+06	4.16339e+06	1.45572e+06	1.35231e+06	1.45059e+06	6.33262e+06	2.57187e+06	2.66868e+06	8.96047e+06	1.38613e+06	5.13253e+06	5.71147e+06	6.13232e+06	914521	475858	1.14443e+06	5.13525e+06	1.34682e+06	1.31302e+06	144864	1.45118e+06	302304	428566	557633	5.84018e+06	9.41323e+06	1.45994e+06	1.46904e+06	5.34184e+06
M117T606	116.933	606.143	10.1	356006	459302	682954	328734	312101	333380	351880	343035	485600	637943	144651	579258	103825	371560	333889	355437	139680	355688	350058	329290	706364	339394	627320	517597	327454	327059	326315	335868	331326	446975	261810	267227	397421	315005	458755	120896	315405	330372	137614	498249	785191	396032	514002	459814	332209
M117T592	116.933	592.256	9.87	614649	523406	299432	623852	266104	301022	316840	661913	335125	363864	964249	1.26223e+06	688795	622976	418556	517908	329301	504423	313381	314064	307037	481970	225997	335481	356993	299744	309886	299631	426760	1.17823e+06	490512	259274	480060	295618	301691	88925.1	306257	456545	126918	160387	294335	920282	392949	329315	461895
M117T78_1	116.984	78.2388	1.3	233639	284981	151363	506459	165222	190614	422479	458541	132610	1.07644e+06	260118	1.49595e+06	334710	61470.4	256908	250618	94946.8	195476	145092	119393	211194	183474	1.10936e+06	190422	338583	185437	212893	297229	99736.9	176172	796400	120791	516104	239152	285195	551328	282514	501503	487716	479545	337320	326168	348686	311759	278086
M117T78_2	117.018	78.1452	1.3	5.85023e+07	6.93475e+07	3.37121e+07	8.73258e+07	4.31252e+07	5.20758e+07	1.0075e+08	1.08981e+08	3.53389e+07	2.20867e+08	6.32085e+07	3.20652e+08	7.64345e+07	2.0159e+07	6.05388e+07	6.33818e+07	2.74313e+07	4.66665e+07	3.88099e+07	3.53313e+07	5.05731e+07	4.19308e+07	2.38482e+08	4.65433e+07	7.9274e+07	5.36448e+07	5.66826e+07	6.8272e+07	2.75162e+07	4.45462e+07	1.66855e+08	3.18122e+07	1.20655e+08	6.01907e+07	6.88129e+07	1.33467e+08	6.67329e+07	1.24687e+08	1.08378e+08	1.04759e+08	8.51505e+07	7.80169e+07	7.43505e+07	6.87939e+07	6.63646e+07
M117T96	117.018	96.3153	1.61	576765	3.13038e+06	309975	3.5795e+06	2.90084e+06	293141	3.37688e+06	673688	2.80733e+06	1.20873e+06	577948	1.4428e+06	738033	2.64043e+06	2.6797e+06	437698	1.91922e+06	2.37335e+06	229963	319239	323932	2.63705e+06	1.28492e+06	316424	5.67217e+06	5.47784e+06	5.83755e+06	5.13963e+06	3.68287e+06	667652	810203	3.36547e+06	743504	2.78721e+06	476087	1.63635e+06	3.08789e+06	5.68761e+06	4.96847e+06	5.02108e+06	3.94046e+06	730787	691967	708478	3.76094e+06
M117T119	117.055	119.225	1.99	6.13262e+06	6.69298e+06	2.90882e+06	4.59429e+06	3.95797e+06	3.72723e+06	4.87751e+06	5.49038e+06	5.32342e+06	4.47302e+06	4.30446e+06	6.84576e+06	5.29604e+06	4.40453e+06	5.93506e+06	6.50062e+06	3.89485e+06	4.25538e+06	2.83361e+06	2.97329e+06	4.27219e+06	4.04586e+06	5.62387e+06	3.7373e+06	3.31178e+06	2.90288e+06	2.60982e+06	4.00224e+06	2.28372e+06	6.31132e+06	6.24799e+06	5.69322e+06	7.61619e+06	3.86706e+06	4.99632e+06	7.97983e+06	3.98249e+06	7.41292e+06	6.50614e+06	6.50762e+06	4.93025e+06	4.30401e+06	4.11443e+06	4.02115e+06	4.14617e+06
M117T78_3	117.054	78.0534	1.3	433489	1.95869e+06	371550	1.96292e+06	2.22012e+06	1.20872e+06	2.33257e+06	2.05118e+06	117124	1.29895e+06	761137	2.25485e+06	726069	376510	2.17698e+06	248647	136114	148674	212689	356056	2.25749e+06	127506	1.96925e+06	2.35303e+06	1.26671e+06	2.15568e+06	1.62145e+06	1.97129e+06	1.3411e+06	165635	1.33742e+06	1.76672e+06	1.05757e+06	632550	789081	1.06948e+06	928554	1.84947e+06	2.67228e+06	1.02758e+06	909226	2.17575e+06	222644	2.04708e+06	2.16775e+06
M117T113	117.074	112.939	1.88	696738	709664	239269	442598	245400	272905	447607	807664	722971	650545	647301	928019	663053	631966	507964	467611	481401	449450	243996	187543	263787	289616	887217	267918	490328	287412	323733	320922	286614	753391	771296	793388	1.07741e+06	552849	549704	792259	520469	813756	779630	749059	539033	504326	467775	509679	545781
M118T804	117.918	803.556	13.39	182289	613777	502962	330692	459472	1.05104e+06	1.50359e+06	580173	574179	456695	1.51457e+06	319738	7.75784e+06	1.01859e+06	916786	365107	1.09319e+06	432501	495546	1.4555e+06	1.07189e+06	581399	233536	259103	800754	605271	985764	903977	641222	237251	431479	343083	289547	327091	277111	16576.7	1.28106e+06	66679.8	127374	154213	489956	94676.5	644577	220858	809693
M118T78	118.021	78.1452	1.3	2.2849e+06	2.97638e+06	1.3607e+06	3.71544e+06	1.722e+06	2.1876e+06	4.41532e+06	4.75611e+06	1.46584e+06	9.9004e+06	2.55531e+06	1.48403e+07	3.23726e+06	776343	2.58326e+06	2.63569e+06	1.13219e+06	2.00034e+06	1.55398e+06	1.45782e+06	2.01714e+06	1.82208e+06	1.12581e+07	1.90326e+06	3.54133e+06	2.35369e+06	2.26172e+06	2.94833e+06	1.00573e+06	1.86752e+06	7.26614e+06	1.27648e+06	5.25595e+06	2.55749e+06	2.89053e+06	5.65883e+06	2.99057e+06	5.45735e+06	4.51049e+06	4.49626e+06	3.5677e+06	3.35389e+06	2.96594e+06	2.9369e+06	2.87321e+06
M118T93	118.05	92.9504	1.55	5.57579e+07	4.1263e+07	2.08348e+07	3.273e+07	2.29752e+07	2.92728e+07	2.93404e+07	4.48595e+07	4.02395e+07	2.91768e+07	4.62205e+07	6.29579e+07	4.17146e+07	3.1777e+07	4.03699e+07	3.73154e+07	3.49376e+07	2.71756e+07	2.51337e+07	2.25015e+07	2.50126e+07	2.86225e+07	6.90719e+07	2.56926e+07	9.07868e+06	9.10905e+06	7.99908e+06	7.27167e+06	1.1153e+07	4.64403e+07	5.37509e+07	3.9493e+07	4.92225e+07	4.75666e+07	4.25757e+07	6.18647e+07	2.69132e+07	5.56106e+07	5.56651e+07	4.5799e+07	3.83554e+07	3.06832e+07	3.06016e+07	2.8488e+07	2.99154e+07
M118T119	118.058	119.229	1.99	266347	287818	127479	191521	149925	167894	207780	237675	228351	212197	172115	352478	239838	191523	246663	292428	185510	184425	113081	115322	161521	176522	206772	164399	123634	115520	94976	190686	56087.3	314074	280607	243519	338671	151141	241827	413996	180207	349254	290539	323314	201750	177434	179853	175309	141957
M119T89	118.93	89.1611	1.49	8.77059e+06	6.53726e+06	6.20217e+06	1.00125e+07	1.11216e+07	5.65142e+06	6.14487e+06	5.7358e+06	6.48871e+06	8.334e+06	6.54289e+06	6.95631e+06	5.7997e+06	7.07066e+06	6.1405e+06	8.28141e+06	6.11662e+06	5.97927e+06	5.46138e+06	5.0308e+06	9.36576e+06	5.10514e+06	9.12949e+06	7.88634e+06	7.1913e+06	9.49648e+06	8.83616e+06	9.0686e+06	8.99382e+06	8.09549e+06	6.64036e+06	9.11327e+06	4.75105e+06	6.63342e+06	4.05259e+06	1.63503e+07	5.6108e+06	1.26195e+07	1.15412e+07	1.07686e+07	6.71404e+06	7.22959e+06	6.56715e+06	5.90483e+06	5.47381e+06
M119T130	118.965	130.359	2.17	864055	905232	442872	694053	182404	479747	533729	479263	583931	533709	182304	247339	226336	697483	169879	541053	476598	423524	319452	327639	975597	566973	288601	445469	1.67639e+06	890684	2.22931e+06	1.6711e+06	916177	1.00031e+06	542288	234293	282052	499840	302647	964080	494120	894080	316016	786653	660137	449383	496547	599503	850071
M119T78	119.023	78.1861	1.3	435031	496772	231094	637219	291490	364453	802676	816055	282525	1.75215e+06	457928	2.67989e+06	547525	131410	498621	475503	179827	346918	265192	228725	355884	310200	1.94383e+06	365100	644264	426510	421735	510434	161694	297766	1.29768e+06	225236	940172	447831	515009	950451	519204	1.00598e+06	749166	824400	606255	626123	553108	486113	512756
M119T94	119.034	94.3132	1.57	1.28219e+08	1.6271e+08	1.17268e+08	2.18172e+08	1.44627e+08	6.49212e+07	166331405	1.5594e+08	2.15077e+08	1.71724e+08	1.5619e+08	2.54445e+08	1.92175e+08	2.26085e+08	1.51557e+08	1.3323e+08	1.38236e+08	1.26026e+08	6.39708e+07	9.31468e+07	9.8255e+07	166183816	1.92981e+08	9.69677e+07	3.58078e+08	3.92273e+08	4.14186e+08	349701072	3.06315e+08	2.09064e+08	1.55267e+08	2.02165e+08	2.04033e+08	1.77285e+08	1.49041e+08	3.64303e+08	1.7446e+08	3.21248e+08	3.14449e+08	2.93259e+08	2.38148e+08	2.03645e+08	194075990	1.74934e+08	1.79617e+08
M119T399	119.052	399.31	6.66	1.42777e+06	425547	614102	1.4738e+06	1.58448e+06	1.63782e+06	843183	1.43107e+06	1.54674e+06	847778	578908	411751	310440	836772	1.45573e+06	1.60026e+06	1.46873e+06	1.45181e+06	1.42179e+06	476378	1.45607e+06	462938	731358	1.31081e+06	1.23656e+06	1.53819e+06	1.56071e+06	1.73662e+06	586305	403403	501401	717798	676073	1.73706e+06	1.68105e+06	587353	627218	2.69252e+06	510117	777623	1.52353e+06	517418	1.5004e+06	614892	1.55964e+06
M119T92	119.053	91.8561	1.53	1.94388e+06	1.54282e+06	123568	187201	103185	777029	554270	1.40566e+06	1.25339e+06	714919	1.77472e+06	1.7584e+06	1.08327e+06	574341	1.1396e+06	480002	633467	769874	117379	436907	349144	1.06708e+06	2.33373e+06	656087	0	96833	90629.3	97024.4	102702	1.29836e+06	2.23955e+06	1.64457e+06	1.78157e+06	1.74042e+06	1.24684e+06	1.261e+06	116959	1.78142e+06	1.00466e+06	996691	517073	959376	179869	603418	156838
M120T84	119.946	84.1504	1.4	1.20762e+07	9.64533e+06	9.76199e+06	7.49687e+06	7.88965e+06	9.97018e+06	9.71199e+06	9.47593e+06	9.20649e+06	8.99651e+06	9.20373e+06	1.06599e+07	8.48354e+06	7.85701e+06	8.71896e+06	7.68636e+06	8.4499e+06	8.63016e+06	9.1419e+06	7.99992e+06	7.40953e+06	8.32874e+06	1.21868e+07	7.12364e+06	5.83416e+06	5.87914e+06	4.55074e+06	5.65935e+06	5.71894e+06	1.2671e+07	1.12197e+07	1.18386e+07	1.01548e+07	9.77961e+06	1.07931e+07	1.76282e+07	7.11143e+06	1.48216e+07	1.36509e+07	1.23464e+07	9.95706e+06	8.9004e+06	8.41212e+06	8.1203e+06	7.4897e+06
M120T94	120.037	94.4795	1.57	4.597e+06	6.36184e+06	4.48164e+06	8.64429e+06	5.33041e+06	2.33198e+06	6.19457e+06	6.69621e+06	8.15688e+06	7.81086e+06	5.98526e+06	1.01164e+07	7.89831e+06	9.14122e+06	6.06228e+06	5.0951e+06	5.92764e+06	4.76843e+06	2.30741e+06	3.81806e+06	3407459	6.06801e+06	7.67784e+06	4.44881e+06	1.52439e+07	1.52074e+07	1.67687e+07	1.37127e+07	1.30031e+07	8.03458e+06	5.6099e+06	7.82465e+06	7.81804e+06	6.73915e+06	6.04353e+06	1.39767e+07	7.25969e+06	1.31025e+07	1.29361e+07	1.1858e+07	1.04138e+07	8.05048e+06	8.30905e+06	8.01961e+06	6.45355e+06
M121T89	120.927	88.7368	1.48	2.61026e+06	2.30295e+06	1.77199e+06	3.29173e+06	3.34224e+06	1.74531e+06	2.1413e+06	1667381	2.09764e+06	2.51793e+06	1.88115e+06	1.84583e+06	1.60677e+06	1.90295e+06	1.70413e+06	2.271e+06	1.31299e+06	1.43186e+06	1.55971e+06	1.59808e+06	2.62394e+06	1.49068e+06	2.56347e+06	2.51971e+06	2.16141e+06	2.6946e+06	2.57385e+06	2.58683e+06	2.56452e+06	2.27789e+06	1.77506e+06	3.20337e+06	1.17143e+06	1.83787e+06	1.24253e+06	4.92984e+06	1.73217e+06	4.29273e+06	3.54081e+06	3.34091e+06	2.37313e+06	2.21594e+06	1.88664e+06	1.87414e+06	1.59878e+06
M121T503	121.028	502.998	8.38	1.13337e+07	6.44496e+06	4.39164e+06	1.90365e+07	5.96014e+06	4.64134e+06	6.21009e+06	7.05556e+06	2.01293e+07	6.34908e+06	7.43954e+06	1.09063e+07	1.49629e+07	1.25904e+07	6.48136e+06	6.82253e+06	6.33068e+06	6.7223e+06	6.10724e+06	5.31663e+06	6.53547e+06	4.42399e+06	1.12897e+07	1.04071e+07	8.51948e+06	1.03009e+07	6.16822e+06	1.26205e+07	5.09202e+06	7.69409e+06	1.07062e+07	6.21806e+06	7.20393e+06	6.49304e+06	2.34748e+07	2.64445e+07	9.50534e+06	1.09542e+07	1.16508e+07	1.15561e+07	1.06901e+07	1.0628e+07	1.47833e+07	1.05006e+07	1.62446e+07
M121T745	121.028	745.222	12.42	2.11931e+06	5.19803e+06	1.00607e+07	1.25471e+07	4.65658e+06	3.51989e+06	6.23453e+06	8.23904e+06	1.71948e+07	4.34932e+06	3.91516e+06	2.11207e+06	8.93128e+06	7.51384e+06	3.31308e+06	8.41149e+06	8.64204e+06	1.50385e+07	6.81289e+06	7.89582e+06	7.02149e+06	9.63482e+06	9.06673e+06	6.51477e+06	1.67953e+06	496299	6.95774e+06	2.89599e+06	1.57464e+06	7.72664e+06	8.31839e+06	4.96687e+06	1.67134e+06	5.16072e+06	1.73764e+06	2.93507e+06	7.42067e+06	1.13899e+07	2.32936e+07	2.22571e+06	9.30127e+06	8.63764e+06	3.7694e+06	6.79289e+06	7.76784e+06
M121T691	121.028	691.123	11.52	4.7099e+06	8.49426e+06	8.20895e+06	7.4523e+06	7.14414e+06	4.39748e+06	5.48296e+06	7.37302e+06	5.58802e+06	1.51498e+06	3.29332e+06	7.14402e+06	3.18344e+06	5.7616e+06	8.15212e+06	7.14669e+06	6.61582e+06	7.12803e+06	4.37794e+06	5.66064e+06	8.31591e+06	8.62434e+06	6.87639e+06	4.80745e+06	4.57453e+06	933816	8.69294e+06	7.37146e+06	8.66747e+06	8.15071e+06	1.74667e+06	6.36735e+06	4.40988e+06	7.89667e+06	1.64955e+06	1.38945e+07	2.62957e+06	1.92604e+06	6.16737e+06	5.56229e+06	1.63599e+06	5.44395e+06	721000	7.08053e+06	6.57973e+06
M121T801	121.028	800.941	13.35	9.25794e+06	3.20004e+07	2.87387e+06	7.12308e+06	8.36127e+06	1.66469e+07	1.28345e+07	1.26281e+07	8.70597e+06	7.85549e+06	4.78138e+06	1.51295e+07	1.59316e+07	7.5101e+06	2.5194e+07	2.87142e+07	9.93569e+06	1.05807e+07	2.70414e+07	2.5275e+07	2.23307e+07	6.7173e+06	1.20612e+07	3.75713e+06	8.23826e+06	4.89571e+06	6.80999e+06	4.41886e+06	8.62495e+06	1.62306e+07	4.19778e+06	1.52813e+07	2.3909e+07	4.9096e+06	6.02501e+06	5.28539e+06	2.21556e+07	8.63692e+06	8.08098e+06	1.70614e+07	2.85523e+07	2.7518e+06	6.52864e+06	4.12444e+06	1.53629e+07
M121T732	121.028	731.76	12.2	1.22325e+06	6.81078e+06	7.75535e+06	1.53599e+06	7.56383e+06	1.59218e+06	8.39165e+06	1.60882e+06	1.50626e+06	6.36905e+06	3.62114e+06	1.16928e+07	1.54136e+06	6.81676e+06	7.71014e+06	7.04471e+06	6.16426e+06	3.6757e+06	4.73923e+06	1.49244e+06	4.68547e+06	1.54474e+06	1.34639e+07	5.51838e+06	4.97016e+06	4.06728e+06	7.72713e+06	4.19356e+06	7.58245e+06	6.36861e+06	9.34958e+06	1.21245e+07	1.29635e+07	1.76653e+06	1.7072e+06	1.1765e+07	4.54661e+06	1.45332e+07	1.01315e+07	1.05714e+07	861836	3.60688e+06	4.99737e+06	5.71479e+06	7.89486e+06
M121T664	121.028	664.38	11.07	1.82463e+06	7.2602e+06	1.46634e+06	4.37063e+06	1.40619e+06	4.07121e+06	7.88475e+06	1.32406e+06	1.39108e+06	6.12706e+06	1.36215e+06	6.33494e+06	4.61347e+06	4.07143e+06	7.02732e+06	3.85851e+06	7.14525e+06	3.53301e+06	6.93995e+06	1.32764e+06	4.23586e+06	1.51874e+07	8.14081e+06	1.26187e+07	7.44923e+06	1.12074e+07	7.07633e+06	4.6334e+06	6.36432e+06	9.26776e+06	1.65918e+06	9.19744e+06	4.68372e+06	7.79966e+06	1.55357e+06	1.95641e+07	4.89775e+06	1.08309e+07	2.08833e+06	9.95028e+06	1.60516e+06	1.37687e+06	6.09427e+06	5.15251e+06	6.43649e+06
M121T705	121.028	704.91	11.75	1.3071e+07	8.26168e+06	8.11269e+06	3.34875e+06	7.79034e+06	6.96273e+06	8.26754e+06	7.22329e+06	3.42061e+06	1.48292e+07	6.96922e+06	1.06699e+07	7.22826e+06	1.54811e+06	6.16059e+06	4.09446e+06	7.83755e+06	7.3472e+06	1.48862e+06	3.5355e+06	1.45775e+06	3.25375e+06	9.67306e+06	6.94907e+06	7.48802e+06	8.14867e+06	1.63958e+06	3.45351e+06	7.22823e+06	1.13792e+07	1.69433e+07	1.74912e+06	5.6131e+06	1.67991e+06	1.71202e+06	1.37132e+07	3.28085e+06	6.6534e+06	6.86563e+06	6.6559e+06	1.55806e+07	4.85094e+06	6.53024e+06	1.54311e+06	7.96117e+06
M121T551	121.028	551.076	9.18	3.69295e+06	7.4005e+06	3.3743e+06	4.54614e+06	7.92196e+06	6.53576e+06	1.57969e+06	1.58096e+06	5.31192e+06	1.5847e+06	7.61627e+06	9.12852e+06	9.53504e+06	7.881e+06	1.49355e+07	6.69738e+06	1.53098e+06	1.83849e+07	1.45991e+06	6.87164e+06	6.20053e+06	1.48926e+06	6.45441e+06	7.0433e+06	1.55419e+06	4.5232e+06	7.16053e+06	6.64105e+06	1.4893e+06	5.60824e+06	1.7808e+06	1.72574e+06	1.75295e+06	3.79972e+06	1.59e+06	1.72602e+07	4.29692e+06	1.48876e+07	9.72784e+06	2.17052e+06	6.41139e+06	1.52245e+06	3.5054e+06	4.21426e+06	7.69846e+06
M121T579	121.028	578.522	9.64	5.91602e+06	1.13219e+07	1.43325e+06	3.36316e+06	7.07011e+06	7.10032e+06	7.19374e+06	3.68101e+06	3.41946e+06	1.70343e+07	5.30721e+06	1.77058e+06	4.50731e+06	571726	1.11184e+07	4.19204e+06	4.67087e+06	5.47275e+06	1.33643e+06	1.14866e+07	1.68627e+07	4.50302e+06	9.571e+06	1.30267e+06	8.71476e+06	4.1733e+06	7.94268e+06	5.10282e+06	1.04939e+06	7.00105e+06	9.37962e+06	1.54753e+06	1.53878e+06	5.86886e+06	1.46617e+06	1.50094e+07	1.05325e+07	8.75963e+06	8.52759e+06	4.87419e+06	1.51584e+06	1.33167e+06	3.58179e+06	6.45424e+06	6.57733e+06
M121T650	121.028	650.406	10.84	5.1035e+06	8.49779e+06	8.64702e+06	6.0092e+06	4.6658e+06	7.78277e+06	9.72433e+06	5.26648e+06	1.5714e+06	8.05485e+06	7.91203e+06	1.94788e+06	7.90385e+06	5.71133e+06	7.32083e+06	5.60997e+06	421107	3.55966e+06	4.22608e+06	3.84168e+06	7.95436e+06	1.49256e+06	1.89095e+06	7.18784e+06	1.65829e+06	3.76768e+06	4.12101e+06	3.58835e+06	4.94045e+06	1.89403e+06	1.02645e+07	1.73687e+06	4.46427e+06	8.51011e+06	1.68621e+06	11555580	3.63379e+06	7.89315e+06	2.29658e+06	2.14515e+06	8.15235e+06	1.44886e+06	4.02026e+06	1.49323e+06	6.6138e+06
M121T676	121.029	675.992	11.27	6.72045e+06	1.74866e+06	7.58084e+06	3.79832e+06	8.26467e+06	4.09217e+06	1.65014e+06	7.35614e+06	1.68235e+06	5.44102e+06	1.08177e+07	7.9709e+06	562532	1.56392e+06	1.60984e+06	7.01544e+06	1.60348e+06	9.64591e+06	3.39196e+06	5.98964e+06	1.53093e+06	1.45806e+06	5.44953e+06	1.66564e+06	2.99523e+06	1.74421e+06	7.25978e+06	6.66184e+06	5.16508e+06	9313968	8.43509e+06	9.09067e+06	1.84522e+06	8.14114e+06	1.77147e+06	3.10818e+06	7.38521e+06	9.51301e+06	7.66152e+06	4.88272e+06	1.71969e+07	1.65965e+06	1.52406e+06	1.5659e+06	7.90752e+06
M121T718	121.029	718.18	11.97	4.83958e+06	8.36711e+06	1.52306e+06	8.16867e+06	1.54332e+06	7.79994e+06	310216	7.59966e+06	1.0792e+07	1.51821e+06	3.74309e+06	6.27514e+06	7.15735e+06	7.5773e+06	1.56897e+06	1.45366e+06	5.61159e+06	4.34643e+06	9.5552e+06	9.92358e+06	6.64669e+06	3.33533e+06	1.92188e+06	4.65968e+06	7.43747e+06	1.60161e+06	1.61941e+06	4.39808e+06	7.37083e+06	1.83925e+06	1.72757e+06	1.72206e+06	1.635e+06	1.09907e+07	1.67463e+06	9.16694e+06	7.73354e+06	7.61665e+06	6.87301e+06	2.29016e+06	4.91967e+06	4.44133e+06	3.95902e+06	8.32666e+06	1.65417e+06
M121T591	121.028	591.483	9.86	1.17463e+07	1.67164e+06	7.92794e+06	505201	6.06125e+06	3.87683e+06	1.61768e+06	1.54449e+06	6.43043e+06	1.64606e+06	6.61268e+06	1.12591e+07	6.04018e+06	1.51587e+06	1.54168e+06	3.67401e+06	5.29461e+06	6.03515e+06	1.55044e+06	1.46787e+06	1.48747e+06	4.16428e+06	1.01901e+07	6.09158e+06	6.66402e+06	7.74802e+06	6.90786e+06	7.67032e+06	7.34188e+06	8.41497e+06	9.57521e+06	1.87079e+06	6.45475e+06	7.88271e+06	1.64441e+06	1.08142e+07	1.57358e+06	1.8865e+07	1.18182e+07	5.87584e+06	1.85669e+06	1.03715e+07	3.77592e+06	4.66278e+06	1.62743e+06
M121T636	121.028	636.112	10.6	9.58649e+06	1.71583e+06	1.73431e+06	3.71951e+06	2.74961e+06	7.381e+06	1.64089e+06	7.86304e+06	1.50234e+07	1.64652e+06	4.86527e+06	1.01099e+07	1.54584e+06	1.55651e+06	6.51219e+06	6.9707e+06	1.56085e+06	7.38635e+06	1.57939e+06	3.63538e+06	8.19948e+06	8.12974e+06	1.56858e+07	7.35961e+06	1.3976e+07	4.91832e+06	7.401e+06	8.69465e+06	6.55407e+06	8.72758e+06	1.95273e+06	1.84705e+06	1.88183e+06	1.71578e+06	1.79883e+06	1.39123e+07	6.89395e+06	4.44697e+06	5.96019e+06	1.32892e+07	7.71793e+06	7.28312e+06	7.30645e+06	1.01889e+07	7.54744e+06
M121T536	121.028	536.412	8.94	7.92217e+06	8.16693e+06	7.52042e+06	1.33104e+07	1.94831e+06	7.13941e+06	6.28583e+06	1.36441e+07	739588	9.87612e+06	4.56406e+06	553044	4.33696e+06	1.89944e+06	1.92291e+06	1.07791e+07	1.83812e+06	1.8368e+06	1.79949e+06	4.57489e+06	1.83742e+06	1.53771e+07	7.90366e+06	6.87738e+06	1.33256e+07	2.02489e+06	7.95091e+06	1.93522e+06	1.85619e+06	2.23884e+06	1.00975e+07	2.12626e+06	2.13038e+06	6.68433e+06	2.07139e+06	6.61342e+06	1.97534e+06	1.70701e+07	1.37953e+07	1.1217e+07	2.07288e+06	1.92637e+06	6.22331e+06	6.5882e+06	7.5456e+06
M121T621	121.029	621.03	10.35	1.10653e+07	9.79821e+06	7.64586e+06	3.60379e+06	5.27735e+06	8.1423e+06	1.74015e+06	1.70586e+06	1.07134e+06	7.59722e+06	3.90224e+06	9.4389e+06	8.88408e+06	1.41688e+07	6.86175e+06	1.62242e+06	7.85039e+06	3.55119e+06	1.71678e+06	7.07297e+06	1.61099e+06	1.72041e+06	2.19407e+06	6.43025e+06	5.51944e+06	8.98125e+06	7.44561e+06	1.79877e+06	7.00866e+06	9.06288e+06	9.55194e+06	2.00156e+06	2.01996e+06	9.6614e+06	1.87865e+06	1.1532e+07	3.14048e+06	2.90185e+06	2.10699e+07	4.5258e+06	7.79865e+06	4.13959e+06	3.9097e+06	1.6153e+07	6.94542e+06
M121T607	121.028	606.546	10.11	7.34775e+06	1.90033e+06	7.31179e+06	3.39925e+06	6.78965e+06	7.25081e+06	8.58021e+06	1.15497e+07	7.54507e+06	6.61939e+06	1.84455e+06	2.33208e+06	5.40421e+06	1.71097e+06	1.7471e+06	4.41409e+06	1.71077e+06	7.93015e+06	1.80822e+06	1.68802e+06	7.5075e+06	7.75356e+06	8.45945e+06	8.20036e+06	6.93143e+06	8.25027e+06	8.04076e+06	8.19252e+06	8.30168e+06	6.50869e+06	8.23847e+06	6.66218e+06	5.86839e+06	1.98261e+06	2.00474e+06	3.35716e+06	7.96504e+06	7.39516e+06	9.16057e+06	1.01609e+07	2.07076e+06	5.72243e+06	7.5217e+06	1.75032e+06	8.16591e+06
M121T565	121.028	564.788	9.41	7.98057e+06	5.42133e+06	7.85582e+06	5.09329e+06	7.71603e+06	8.18947e+06	9.44534e+06	1.68259e+06	5.03385e+06	1.64244e+06	1.50361e+06	8.29429e+06	3.11548e+06	6.8341e+06	4.4151e+06	3.75804e+06	3.33112e+06	1.65482e+06	1.61904e+06	3.71589e+06	1.58181e+06	3.63877e+06	8.15079e+06	8.8554e+06	9.1425e+06	6.7005e+06	6.5803e+06	7.08307e+06	1.57348e+06	8.43035e+06	1.92491e+06	1.83186e+06	1.85449e+06	1.74791e+06	1.73933e+06	1.25256e+07	1.56496e+06	5.98711e+06	1.12029e+06	6.67649e+06	1.83244e+06	1.00312e+07	6.13039e+06	6.98244e+06	6.84925e+06
M121T758	121.028	758.266	12.64	1.85872e+07	4.4885e+06	5.67015e+06	4.47267e+06	6.02903e+06	7.4833e+06	3.2597e+06	1.86302e+06	1.8561e+06	8.76518e+06	7.21664e+06	1.56755e+07	5.11044e+06	1.8122e+06	7.34216e+06	6.78596e+06	6.22324e+06	1.71746e+06	6.81593e+06	1.69894e+06	8.84282e+06	1.75715e+06	2.38244e+06	1.073e+07	6.01326e+06	8.25644e+06	7.922e+06	3.98065e+06	6.92907e+06	5.14888e+06	8.76904e+06	2.05214e+06	3.56585e+06	1.04852e+07	2.01203e+06	1.27772e+07	9.17688e+06	1.00728e+07	2.79876e+06	1.13992e+07	2.09295e+06	5.95232e+06	6.5253e+06	8.37335e+06	7.65151e+06
M121T785	121.028	785.296	13.09	6.47448e+06	1.75538e+06	1.67931e+07	1.1177e+07	9.86246e+06	1.70181e+06	1.686e+06	1.67404e+06	3.94995e+06	7.57546e+06	4.53907e+06	8.88299e+06	7.22763e+06	7.60923e+06	1.64665e+06	1.61783e+06	1.66003e+06	3.5192e+06	1.55069e+06	1.4777e+06	1.59051e+06	4.8667e+06	1.33603e+07	3.17758e+06	8.97295e+06	1.37197e+07	3.25835e+06	7.25108e+06	1.60532e+06	6.35845e+06	4.49687e+06	1.84084e+06	1.8077e+06	4.45183e+06	946616	1.05262e+07	1.73267e+06	1.58813e+07	1.09585e+07	1.16053e+07	1.84922e+06	5.94617e+06	3.41561e+06	8.18445e+06	1.62598e+06
M121T523	121.028	523.206	8.72	5.38712e+06	4.5276e+06	7.47704e+06	1.58604e+06	1.58798e+06	1.58682e+06	7.37753e+06	1.54979e+06	1.59203e+06	1.55127e+06	4.24921e+06	1.15302e+07	1.59041e+06	3.86057e+06	1.59409e+06	1.53011e+06	1.48857e+06	9.8571e+06	4.31822e+06	6.93887e+06	3.88951e+06	1.56836e+06	5.43849e+06	1.5401e+06	4.73982e+06	4.8135e+06	7.33596e+06	6.20772e+06	8.16407e+06	8.07649e+06	9.00911e+06	1.77622e+06	1.72859e+06	8.76065e+06	1.6815e+06	7.45038e+06	1.56144e+06	2.61382e+06	5.98814e+06	7.25871e+06	7.36783e+06	1.59566e+06	4.67159e+06	1.47865e+06	1.52885e+06
M122T84	121.943	84.1614	1.4	3.93817e+06	3.2215e+06	3.35934e+06	2.53619e+06	2.4658e+06	3.51672e+06	3.07492e+06	3.40296e+06	3.12156e+06	3.04906e+06	3.13799e+06	3.78765e+06	2.77612e+06	2.71102e+06	2.89688e+06	2.48395e+06	2.95968e+06	2.92658e+06	3.00934e+06	2.71792e+06	2.40667e+06	2.69669e+06	3.99659e+06	2.33246e+06	1.90113e+06	1.98751e+06	1.88668e+06	2.07146e+06	2.10283e+06	4.3483e+06	3.59313e+06	3.83506e+06	3.26298e+06	3.1834e+06	3.51128e+06	5.81951e+06	2.6192e+06	5.37509e+06	4.79157e+06	4.23737e+06	3.50803e+06	2.76396e+06	2.70714e+06	2.59921e+06	2.71725e+06
M122T122	122.024	121.987	2.03	6.32641e+06	5.5051e+06	4.52474e+06	3.48943e+06	2.3664e+06	2.19763e+06	2.81373e+06	4.92462e+06	5.62972e+06	5.5815e+06	4.32045e+06	7.92468e+06	4.64885e+06	7.55785e+06	4.28878e+06	3.79661e+06	5.28042e+06	3.85635e+06	2.40409e+06	2.16457e+06	3.43035e+06	2.96578e+06	6.82751e+06	2.4633e+06	4.66139e+06	2.18272e+06	5.34027e+06	5.87582e+06	3.6398e+06	5.58981e+06	8.73047e+06	5.99048e+06	6.45727e+06	4.43515e+06	5.23777e+06	6.91733e+06	4.02777e+06	6.21311e+06	5.48338e+06	5.27729e+06	4.07097e+06	3.69341e+06	5.31796e+06	3.59143e+06	4.10141e+06
M122T123	122.036	122.639	2.04	1.40524e+06	878411	115920	78833.7	69922.9	125339	224183	1.11621e+06	1.27551e+06	144129	980671	1.56434e+06	847318	100631	812168	441142	826018	736435	335388	344761	405985	72072.8	1.52259e+06	417717	466792	330854	619274	391816	463475	1.31054e+06	1.13565e+06	121329	1.22352e+06	831187	1.12043e+06	317307	150355	230333	170421	237072	162849	145413	154052	131018	125790
M123T115	123.008	114.703	1.91	417077	318434	738306	528849	818665	431378	698583	981849	440694	469767	115239	751428	478270	362395	500335	999694	387515	252637	387086	363569	284960	281457	498807	1.11474e+06	800043	528431	197512	480748	346372	677817	139052	603675	555530	505849	422057	1.00809e+06	432154	867194	1.30893e+06	499720	503110	120022	304928	407467	493806
M123T122	123.027	121.957	2.03	387673	292375	88980.4	160323	110442	105271	169536	289515	297450	336228	312854	470797	331253	292982	271023	167921	243850	221598	108717	94845.5	147545	139271	392219	161919	77282.5	137464	181199	156188	203962	339582	291072	270209	395762	237420	313884	414947	246453	344390	325116	311234	291802	201337	154611	258026	198981
M123T123	123.044	122.854	2.05	124347	92980.5	71349.7	80879.8	69971.7	63418.2	105016	182418	98687.7	198973	92113.7	140906	122488	113957	87628.5	73241	71817.1	102501	55169.9	59850.3	69000	76623.2	200875	62568.1	212777	182056	282189	240923	229985	107744	93416.2	144830	240524	137974	98166.5	212975	138668	154181	161087	146487	129909	144451	134214	109912	168240
M124T8	123.901	7.82672	0.13	2.91673e+06	1.88027e+06	1.9502e+06	1.3831e+06	1.84372e+06	1.92997e+06	2.02205e+06	1.88024e+06	1.80555e+06	1.61034e+06	1.69418e+06	3.2066e+06	1.43789e+06	1.83786e+06	1.51072e+06	1.83361e+06	1.52643e+06	1.4933e+06	1.60315e+06	1.60847e+06	1.52266e+06	1.53416e+06	2.85722e+06	1.52286e+06	1.21068e+06	1.68381e+06	1.4038e+06	1.61597e+06	1.72501e+06	3.13307e+06	2.18949e+06	2.42718e+06	2.34587e+06	2.12962e+06	2.21515e+06	5.96025e+06	1.64829e+06	5.71201e+06	4.19721e+06	3.81056e+06	2.46481e+06	1.68304e+06	1.43919e+06	1.14742e+06	1.7352e+06
M124T81	123.901	80.7562	1.35	554712	417380	108993	388488	93601.5	280070	104934	285277	110815	294065	257074	603046	378727	356832	103421	342491	268584	388523	81223.7	255534	96457.5	280341	157685	86928.8	317422	282945	101113	270634	100311	723180	551570	370448	606032	549293	594726	329440	325176	1.01474e+06	178395	473211	512757	95090.7	656686	690477	395139
M124T7	123.945	7.43895	0.12	890692	465282	616515	533827	526167	618397	460013	533945	588389	533941	534567	592801	540550	418738	503045	522687	507692	471928	509113	456752	372793	481054	626789	473222	452302	507086	519025	402098	350241	519258	523499	518757	534534	571080	695660	1.37351e+06	458799	1.17743e+06	702766	787871	530669	562449	598971	485647	450113
M124T136	124.039	135.954	2.27	607032	599625	5.94245e+06	1.91931e+06	2.03829e+06	108318	1.90403e+06	556813	563197	651784	604564	618412	137351	600287	63910	4.23396e+06	631702	617237	3.0907e+06	1.75676e+06	579243	2.46315e+06	610551	580363	2.57471e+06	4.20423e+06	4.56724e+06	216627	119344	582931	593236	1.07578e+06	548275	563007	55293.2	736335	94639.8	700170	4.49425e+06	3.68402e+06	1.21852e+06	2.59356e+06	91818.7	3.79751e+06	949904
M125T115	124.99	114.891	1.91	197477	170104	89590.1	109570	86744.7	114560	151574	86614.2	105077	138108	91085.9	107597	412552	100814	111259	99102.3	348185	329517	72142	60708.9	93233.7	110280	140470	212253	91754.9	70265.6	130362	106867	112378	104822	96400	317506	404188	111113	195828	365603	141919	303757	243707	259404	184098	171144	148963	137261	168202
M125T86	124.99	85.7001	1.43	351316	227032	221929	251785	67502.4	248874	520179	196700	188940	175537	57852.9	279999	198659	49052.8	180514	260798	129707	155240	348660	303272	261437	188688	211754	260989	24602.2	38055.5	35533.8	47458.3	46453	169571	230269	152813	314062	57956.7	225573	134357	153718	302788	91521.9	222729	130262	151437	153825	143043	113575
M125T95	125.023	95.2177	1.59	8.14099e+06	1.081e+07	8.34408e+06	1.40285e+07	9.63268e+06	4.88759e+06	1.11696e+07	1.02501e+07	1.45725e+07	1.17113e+07	10604451	1.78752e+07	1.28006e+07	1.5914e+07	1.06703e+07	9.39289e+06	9.47035e+06	8.17612e+06	4.81653e+06	6.6713e+06	6.99752e+06	1.15276e+07	1.33427e+07	7.55608e+06	2.41763e+07	2.79782e+07	2.99367e+07	2.5648e+07	2.17643e+07	1.32621e+07	1.13082e+07	1.33514e+07	1.39248e+07	1.24795e+07	9.56163e+06	2.48628e+07	1.33265e+07	2.33092e+07	2.1042e+07	1.91063e+07	1.63112e+07	1.40395e+07	1.37701e+07	1.161e+07	1.31244e+07
M125T122	125.023	122.123	2.04	754765	820315	790204	920942	191726	305373	851379	417689	439930	660078	646953	580885	369352	440297	414506	187178	223563	316875	160524	457889	185110	247906	264872	686178	345124	897479	2.19026e+06	1.70562e+06	829225	461932	681905	266077	925472	406025	617281	1.346e+06	224240	880609	1.24355e+06	1.17205e+06	485446	818164	204460	194100	232254
M125T307	125.071	306.762	5.11	164267	358055	94265.5	169935	77772.8	172996	464926	385909	266187	309821	341408	320286	198889	363069	341097	197551	316260	369087	135284	109893	154531	177529	405318	180472	18105.7	15366.6	25989.6	18725.8	13936.1	135339	303631	403365	636829	340250	475835	342396	257856	355377	386083	274853	234843	212636	273171	215828	257295
M126T8	125.899	7.79517	0.13	1.33867e+06	1.1229e+06	907013	588583	1.04897e+06	795207	547701	682682	567941	881484	923864	1.42685e+06	748213	893879	667769	768584	695276	480606	702511	661387	759737	266962	1.33234e+06	662896	601900	734783	566664	614428	737551	1.34092e+06	967326	746261	800224	921149	826021	2.50291e+06	678448	2.37691e+06	1.57878e+06	1.85599e+06	1.29259e+06	872776	777800	724664	792344
M126T540	126.091	540.315	9.01	79094.9	88977.1	84315.4	96825.3	94654.7	83421.4	87878.9	81746.7	100509	83194.1	29455.4	81559.8	88951.3	90325.1	106961	37091.6	78687.1	95903.3	115403	112151	104418	29350.5	109922	99577.1	119767	84994.1	93717	114893	104620	79906	84127	80182.8	22781.1	81861.7	90978.9	118402	137801	86925.9	89494	77814.1	76335.4	93532.4	95489.6	25494.6	117912
M127T84_1	126.902	83.7742	1.4	257385	299339	212678	219806	200105	232547	276398	327575	270306	313097	299546	322676	414641	288225	303717	184596	284843	291029	260845	208128	256799	301570	84995.7	262446	192267	263046	193045	230237	230518	320240	309708	351803	330993	350545	243237	554626	254083	402241	409425	385477	315948	269788	367731	246181	264792
M127T823	126.904	822.827	13.71	3.44315e+06	2.03174e+06	2.23137e+06	2.13901e+06	2.25299e+06	3.39217e+06	1.61232e+06	2.38675e+06	3.93532e+06	3.45873e+06	2.14896e+06	3.06239e+06	2.50803e+06	2.20866e+06	646701	2.94533e+06	1.38183e+06	2.17579e+06	3.45505e+06	633517	668821	656385	3.58472e+06	2.42896e+06	2.46619e+06	2.89454e+06	2.36922e+06	642333	965170	3.30162e+06	3.72872e+06	2.51874e+06	4.12818e+06	3.21666e+06	2.91785e+06	3.53913e+06	652840	3.96199e+06	2.22003e+06	2.6968e+06	4.37606e+06	3.97247e+06	1.97492e+06	615546	2.47673e+06
M127T649	126.904	649.055	10.82	490190	3.7339e+06	524277	213634	493784	489511	1.93087e+06	3.59784e+06	553280	1.39546e+06	505585	698377	1.83904e+06	493943	3.22078e+06	454596	2.24194e+06	138465	444766	1.10891e+06	2.25717e+06	1.04905e+06	693699	1.05085e+06	464522	1.70201e+06	2.02005e+06	2.06592e+06	1.27758e+06	650143	607955	3.43362e+06	2.69917e+06	2.4626e+06	1.38224e+06	3.43903e+06	1.16542e+06	3.80711e+06	799453	767129	2.7235e+06	2.79399e+06	458630	1.53317e+06	3.68433e+06
M127T601	126.904	601.465	10.02	3.16959e+06	2.1755e+06	635256	2.76182e+06	569130	628568	1.71153e+06	2.08899e+06	1.9879e+06	2.56154e+06	1.57662e+06	2.27897e+06	638047	1.1957e+06	1.01436e+06	575642	2.24837e+06	1.80698e+06	495326	1.75195e+06	1.75443e+06	1.13942e+06	2.49316e+06	1.64887e+06	2.26053e+06	1.01823e+06	4.24419e+06	4.45887e+06	1.90245e+06	2.40219e+06	3.56156e+06	791051	2.79538e+06	3.32894e+06	4.41219e+06	3.18809e+06	4.21601e+06	3.90379e+06	969179	4.89006e+06	2.5186e+06	664053	1.12694e+06	3.91328e+06	5.24755e+06
M127T118	127.002	117.749	1.96	227469	203657	196110	207589	162594	91342.4	137275	194149	185568	171470	163930	228121	178273	182343	168867	148175	115132	161948	68671.5	111463	75527.7	144900	298486	131141	168476	344407	206115	178263	255867	216819	208053	194373	289365	182398	177543	437021	154864	341016	209319	264668	177462	185729	120243	150175	195629
M127T98	127	98.1063	1.64	685917	809655	785136	201953	727177	140079	932287	1.0933e+06	974091	901649	710254	1.05054e+06	1.16866e+06	1.07218e+06	937378	227294	955022	765856	487613	562824	212178	778598	611208	67536.8	1.70062e+06	761000	2.509e+06	1.25093e+06	1.42116e+06	935897	486831	960120	316201	672877	195252	1.22512e+06	1.39067e+06	1.49735e+06	1.77986e+06	2.07278e+06	761502	334900	1.27434e+06	1.2591e+06	262915
M127T136	127.014	136.488	2.27	70045.4	57798.1	68373	158843	1.42724e+06	51553.8	54515.8	76376.6	55437.5	55202.8	52083.3	1.75822e+06	38532.3	678489	904036	46779.8	3.2814e+06	77051.7	55093.7	714463	492261	2.50863e+06	55799.9	2.423e+06	1.61808e+06	48961.8	166834	50913	1.46637e+06	56260.4	60511.1	69351	57394.1	3.21936e+06	51248.6	99075.9	51135.7	86607.5	80456.1	67301.1	2.05788e+06	60264	48714.1	1.52391e+06	895027
M127T114	127.039	113.525	1.89	453941	795250	275672	424506	289702	105232	106120	452218	357511	262437	273425	501657	311185	102022	293806	311474	241967	325580	176736	185356	224521	149711	343196	456061	324819	373475	113504	374649	335412	515074	342966	361100	587267	296193	328593	691450	386314	179228	475156	598356	322795	103445	330050	342084	336696
M127T84_2	127.039	84.1482	1.4	563678	420725	137639	160467	161151	428637	143440	471469	513226	415343	482241	567014	346336	150071	421981	259660	334722	171018	138184	139558	141816	126722	499176	125188	152770	147481	142004	137536	329572	376115	468589	392777	541395	362696	471857	575493	353066	627538	515641	510480	406473	312218	361062	142223	494410
M127T90	127.05	89.7146	1.5	777013	577820	259607	102851	142081	24894.4	353710	568173	609108	446328	120395	284690	61901.2	355984	500912	53669.4	579079	493996	448512	252537	36727	176548	687143	176790	241420	24861.5	0	0	128128	1.25044e+06	1.05919e+06	777065	27869.2	577505	415648	458163	195369	491780	304473	576439	281034	234264	179030	266665	347912
M127T122	127.075	122.064	2.03	328859	242406	73176.1	565977	291199	253889	268269	317496	657529	447611	408653	356413	68296.4	738435	297137	578658	233420	76343.3	618391	266787	353896	263034	331753	655854	85274.2	423314	751016	545523	334399	338308	88445.6	506615	406336	646966	81688.3	147860	84711.6	461684	1.08937e+06	488247	88919.9	79391.1	82541	683454	306075
M128T8	127.896	7.88329	0.13	438983	223163	246900	250734	204822	192563	194375	160487	268879	307358	232725	328627	174420	185726	221192	218243	209727	197299	241591	173747	172001	208461	336966	185740	210561	200858	234256	214990	219844	386735	319831	356725	351291	202647	199137	627694	221977	770650	478637	332984	353054	178180	274196	204233	213807
M128T94	128.034	93.8784	1.56	9.97165e+07	4.63127e+07	56667198	1.04289e+08	5.38157e+07	6.66053e+07	9.24601e+07	4.54699e+07	3.13422e+07	2.91498e+07	6.10725e+07	5.62709e+07	3.46634e+07	2.96739e+07	4.4651e+07	7.36981e+07	4.87655e+07	4.17484e+07	8.7437e+07	6.10466e+07	7.19301e+07	7.163e+07	8.232e+07	7.97017e+07	1.24285e+08	5.25029e+07	3.49418e+07	2.55252e+07	8.33727e+07	4.89197e+07	5.7184e+07	3.17762e+07	4.23181e+07	3.3501e+07	3.7915e+07	100906634	4.6328e+07	1.12065e+08	1.12598e+08	7.99602e+07	6.71978e+07	4.7713e+07	5.99283e+07	4.4646e+07	5.23441e+07
M129T84	128.891	84.1795	1.4	338824	379633	439108	636450	557961	245911	457477	313785	460719	478663	347709	548098	350862	59192.7	452640	424881	323177	402986	238148	241319	429357	381622	454602	425557	622290	774496	125265	130785	81500.9	550269	361453	587738	495123	367156	412526	822879	459421	838555	764596	89288.3	636930	467885	100333	488636	480084
M129T91_1	128.919	91.2801	1.52	2.32791e+06	1.59832e+06	1.72964e+06	1.91474e+06	2.26514e+06	1.21819e+06	1.24008e+06	1.37065e+06	1.55652e+06	2.09428e+06	1.83e+06	1.91309e+06	1.65827e+06	1.56737e+06	1.7489e+06	1.56504e+06	1.71877e+06	1.54248e+06	1.45121e+06	1.4472e+06	1818767	1.21965e+06	1.85567e+06	1.96665e+06	1.42056e+06	1.45548e+06	1.43528e+06	1.631e+06	2.10722e+06	1.96151e+06	1.54574e+06	1.93356e+06	839848	1.64925e+06	1.12595e+06	3.32819e+06	960933	2.92525e+06	2.35791e+06	2.19312e+06	1.73821e+06	1.56888e+06	1.80102e+06	1.40889e+06	1.6433e+06
M129T91_2	128.958	91.4769	1.52	6.37347e+08	4.87202e+08	4.97805e+08	5.80304e+08	6.31549e+08	4.47879e+08	4.44092e+08	4.4787e+08	5.20906e+08	5.38244e+08	5.04841e+08	5.06836e+08	4.65469e+08	4.85704e+08	4.56413e+08	5.0392e+08	4.73544e+08	4.39629e+08	4.27166e+08	4.49655e+08	5.15343e+08	4.09135e+08	5.89554e+08	5.14234e+08	4.18827e+08	5.40336e+08	4.65137e+08	5.07402e+08	5.52254e+08	6.00247e+08	4.96883e+08	6.21613e+08	366051406	5.18032e+08	3.53168e+08	9.03341e+08	4.39282e+08	8.0017e+08	7.39219e+08	7.0664e+08	5.718e+08	5.09553e+08	477696146	4.55599e+08	4.37831e+08
M129T150	128.958	150.025	2.5	2.77328e+06	1.16043e+07	1.02025e+07	1.85933e+07	2.20167e+06	8.79718e+06	8.80871e+06	9.29827e+06	8.308e+06	8.03598e+06	7.13934e+06	1.19806e+07	7.352e+06	8.36465e+06	9.52248e+06	8.42853e+06	8.25593e+06	6.70866e+06	6.49341e+06	7.11681e+06	1.38454e+07	6.16863e+06	1.01123e+07	5.87289e+06	8.37584e+06	5.78564e+06	2.56706e+07	8.64283e+06	2.48978e+07	9.54795e+06	2.06651e+07	8.14613e+06	1.13964e+07	1.21616e+07	7.90691e+06	1.22317e+07	1.87584e+06	3.30439e+07	1.00295e+07	1.22983e+07	1.02055e+07	6.83811e+06	5.18183e+06	7.52502e+06	9.47353e+06
M129T836	128.958	836.048	13.93	6.19448e+06	1.15333e+07	1.375e+07	9.22967e+06	1.38229e+07	6.71046e+06	2.98388e+06	7.23665e+06	5.90643e+06	5.89607e+06	5.13812e+06	1.29104e+07	6.26235e+06	4.67936e+06	2.19246e+06	1.11694e+07	1.29422e+07	7.63211e+06	2.2375e+06	3.60212e+06	1.46839e+06	1.3713e+06	6.12062e+06	6.33184e+06	4.92852e+06	6.19667e+06	4.51972e+06	3.78187e+06	8.93943e+06	1.81934e+07	1.67781e+07	1.94247e+06	8.02723e+06	1.86206e+06	1.25027e+07	3.99581e+07	8.02746e+06	1.08153e+07	1.31244e+07	1.77348e+07	1.43061e+07	5.4176e+06	5.35616e+06	3.96523e+06	4.98984e+06
M129T466	128.958	466.465	7.77	8.61033e+06	6.14381e+06	7.20261e+06	7.75545e+06	5.86289e+06	1.62942e+06	3.94783e+06	4.92525e+06	4.79219e+06	1.632e+06	5.19437e+06	2.06689e+06	1.57904e+06	6.19718e+06	1.55499e+06	6.84034e+06	1.50385e+06	1.48722e+06	1.47283e+06	3.58646e+06	1.44382e+06	1.44994e+06	8.85836e+06	6.36384e+06	1.43385e+06	1.47105e+06	7.86288e+06	1.42989e+06	3.69127e+06	1.88454e+06	8.46558e+06	6.57104e+06	1.04862e+07	6.8019e+06	1.76421e+06	2.87438e+06	5.75376e+06	2.52011e+06	2.37073e+06	8.26584e+06	5.61915e+06	1.66174e+06	1.58291e+06	3.8106e+06	5.58018e+06
M129T481	128.958	481.37	8.02	1.93664e+06	6.00362e+06	5.88455e+06	1.48253e+06	5.55768e+06	9.3365e+06	1.01176e+07	4.86001e+06	1.40624e+06	4.68031e+06	1.36649e+06	8.39249e+06	4.49835e+06	5.50255e+06	1.24321e+07	1.30328e+06	1.30357e+06	1.30181e+06	1.27536e+06	1.28598e+06	4.00256e+06	1.28118e+06	1.71062e+06	1.20582e+06	1.28172e+06	8.76225e+06	1.25161e+06	4.16726e+06	3.36652e+06	8.32077e+06	4.61573e+06	4.05393e+06	1.65171e+06	1.52157e+06	4.57013e+06	1.58312e+07	1.24683e+06	2.30113e+06	1.08758e+07	1.19123e+07	7.36354e+06	1.44423e+06	1.40489e+06	1.26328e+06	4.0631e+06
M129T605	128.958	605.195	10.09	9.09324e+06	8.74443e+06	1.55642e+06	7.30514e+06	3.88623e+06	4.18387e+06	1.46965e+06	9.38012e+06	10711493	4.5863e+06	6.49562e+06	7.51519e+06	1.36502e+06	4.57319e+06	1.35227e+06	4.46272e+06	1.29683e+06	1.34824e+06	645256	1.30898e+06	5.28501e+06	1.26147e+06	5.66647e+06	1.30273e+06	1.2806e+06	1.2773e+06	1.25338e+06	1.30845e+06	1.29085e+06	7.15049e+06	7.85019e+06	3.49989e+06	1.70541e+06	2.73477e+06	3.92174e+06	2.5222e+06	6.77249e+06	2.2703e+06	2.15621e+06	6.17197e+06	5.70626e+06	3.33312e+06	3.71814e+06	3.79693e+06	1.21824e+06
M129T550	128.958	549.852	9.16	2.18787e+06	1.69913e+06	1.67277e+06	1.43221e+07	1.59859e+06	1.6039e+06	6.36929e+06	6.25854e+06	6.324e+06	9.97101e+06	6.43167e+06	9.45933e+06	1.58179e+06	5.71706e+06	4.39708e+06	1.46688e+06	1.47485e+06	1.43182e+06	6.78696e+06	1.36417e+06	1.41159e+06	1.38326e+06	881644	4.68472e+06	1.39833e+06	1.37973e+06	1.39951e+06	1.4192e+06	1.40144e+06	9.44246e+06	8.70819e+06	8.50499e+06	8.63313e+06	5.96079e+06	1.69848e+06	1.29087e+07	742024	1.56776e+07	1.19666e+07	9.5001e+06	7.16372e+06	1.62897e+06	1.51553e+06	4.32074e+06	6.4898e+06
M129T383	128.958	383.313	6.39	2.31071e+06	1.87581e+06	4.48316e+06	1.71054e+07	5.00436e+06	4.38851e+06	8.75376e+06	1.70665e+06	1.68954e+06	5.75697e+06	1.6424e+06	8.2834e+06	4.42152e+06	1.60369e+06	1.55185e+06	5.74414e+06	1.00033e+07	1.52348e+06	7.48378e+06	3.62803e+06	3.63305e+06	1.52471e+06	3.89533e+06	1.49343e+06	1.56848e+06	1.52763e+06	5.75334e+06	1.50936e+06	1.46854e+06	5.62908e+06	2.00318e+06	1.31387e+07	1.03338e+07	1.89702e+06	6.28295e+06	1.28384e+07	4.8505e+06	2.6418e+06	2.51077e+06	1.10562e+07	4.34306e+06	1.6898e+06	1.66756e+06	1.50184e+06	5.18052e+06
M129T329	128.958	328.596	5.48	1.08402e+07	4.53762e+06	1.67784e+06	1.72856e+06	1.6956e+06	1.59325e+06	1.63301e+06	1.59339e+06	4.72163e+06	9.36588e+06	1.58231e+06	2.08952e+06	1.5646e+06	7.6449e+06	1.44355e+06	1.42981e+06	1.46633e+06	7.50885e+06	1.45296e+06	5.75642e+06	5.90075e+06	1.34859e+06	6.96643e+06	1.35421e+06	1.39412e+06	3.89912e+06	1.39673e+06	1.41499e+06	6.50594e+06	1.82459e+06	5.36994e+06	8.41703e+06	5.42161e+06	1.16771e+07	3.09118e+06	7.63627e+06	1.12918e+07	9.93876e+06	2.36226e+06	1.38421e+07	824556	9.86476e+06	6.38778e+06	1.35561e+06	1.40971e+06
M129T315	128.958	314.904	5.25	1.19157e+06	1.52108e+06	6.62061e+06	1.66972e+07	6.67776e+06	875869	4.66031e+06	4.48693e+06	5.76539e+06	4.58052e+06	1.41009e+06	1.8817e+06	1.38336e+06	1.35983e+06	1.29003e+06	6.15673e+06	7.11928e+06	1.25525e+06	7.04664e+06	6.28346e+06	1.25325e+06	1.27242e+06	1.74338e+06	1.2476e+06	3.61366e+06	5.32721e+06	1.3132e+06	1.29726e+06	1.24374e+06	2.25125e+06	5.59907e+06	1.62608e+07	9.3267e+06	1.57431e+06	4.84684e+06	1.0089e+07	1.19928e+06	1.01395e+06	7.331e+06	1.15192e+07	5.61319e+06	5.84417e+06	1.37413e+06	1.23131e+06	7.14147e+06
M129T68	128.979	67.8911	1.13	1.03651e+06	601037	466238	3.58072e+06	3.63037e+06	571887	3.49442e+06	21522.7	705362	814617	3.46411e+06	4.4926e+06	399717	510881	376350	926572	552127	491545	3.15488e+06	22355.9	3.10886e+06	3.14535e+06	4.30206e+06	2.99148e+06	3.01562e+06	3.06413e+06	306272	127360	3.03183e+06	756628	4.08061e+06	1.09404e+06	3.98689e+06	543667	395651	1.81918e+06	2.99289e+06	1.61698e+06	25888.8	5.01626e+06	820835	582910	241171	17170.9	597691
M129T133	128.979	132.922	2.22	30342.9	563153	38218.8	3.91815e+06	3.77035e+06	3.64311e+06	361361	983093	506759	387237	3.50869e+06	4.45834e+06	3.45694e+06	3.48893e+06	222849	3.3964e+06	416253	3.31591e+06	3.2012e+06	3.16714e+06	28248.4	841763	30255.9	431824	3.40039e+06	557669	3.4681e+06	3.3565e+06	3.28805e+06	1.00528e+06	42375	4.22791e+06	217053	515315	783523	6.53991e+06	3.18514e+06	644207	1.52687e+06	1.11622e+06	4.12933e+06	3.64594e+06	3.4363e+06	25829.7	1.14448e+06
M129T91_3	128.997	91.1469	1.52	1.7427e+06	1.87755e+06	1.91755e+06	2.05971e+06	2.36855e+06	1.89312e+06	1.32208e+06	1.50919e+06	2.2495e+06	2.1691e+06	1.65065e+06	1.67849e+06	1.8708e+06	1.50389e+06	1.56872e+06	1.73615e+06	1.27149e+06	1.5968e+06	1.67047e+06	1.54042e+06	2.02859e+06	1.81439e+06	2.33377e+06	1.91928e+06	1.08089e+06	1.80094e+06	1.27009e+06	1.5566e+06	1.44186e+06	2.19876e+06	2.08574e+06	2.53725e+06	1.1064e+06	1.81299e+06	1.10006e+06	2.45733e+06	1.8279e+06	2.42748e+06	2.60802e+06	2.70825e+06	1.70246e+06	1.61151e+06	1.56932e+06	1.9946e+06	1.50066e+06
M129T97	129.018	96.5706	1.61	1.53225e+06	2.11622e+06	612865	2.94318e+06	2.51238e+06	980055	1.75779e+06	2.10802e+06	5.20575e+06	2.37916e+06	5.21133e+06	6.45348e+06	2.23836e+06	5.17206e+06	2.58737e+06	1.59338e+06	3.34247e+06	1.76143e+06	1.13361e+08	935672	1.225e+08	4.50291e+06	3.02786e+06	1.86599e+06	9.03085e+06	6.54802e+06	7.34672e+06	8.63074e+06	4.65236e+06	2.10064e+06	651035	2.62787e+06	4.91311e+06	4.38629e+06	2.17411e+06	5.77253e+06	2.58587e+06	4.60678e+06	6.95659e+06	4.00811e+06	4.73196e+06	2.89383e+06	2.95191e+06	2.05158e+06	6.26596e+06
M129T112	129.018	112.214	1.87	1.02226e+06	1.28767e+06	444265	1.65986e+06	1.45713e+06	1.06939e+06	1.30492e+06	1.27242e+06	1.52702e+06	1.43952e+06	1.40761e+06	1.78645e+06	1.43068e+06	1.3882e+06	1.40253e+06	1.45145e+06	1.30361e+06	1.04535e+06	928526	707472	1.62729e+06	1.22228e+06	1.939e+06	1.18155e+06	1.45241e+06	2.58371e+06	2.68011e+06	1.44814e+06	2.17196e+06	966801	1.7783e+06	1.34992e+06	2.17187e+06	1.50673e+06	945505	2.73399e+06	1.45012e+06	2.73891e+06	2.09994e+06	2.11942e+06	1.78444e+06	1.42187e+06	1.36208e+06	1.22673e+06	1.32018e+06
M129T94	129.037	93.7425	1.56	4.56645e+06	2.17231e+06	2.50439e+06	4.55082e+06	2.11152e+06	3.10072e+06	4.42252e+06	1.60602e+06	9.24688e+07	9.63309e+07	2.83191e+06	1.99728e+06	1.32056e+06	667447	1.9306e+06	3.33297e+06	2.33001e+06	2.15484e+06	4.22478e+06	2.71296e+06	3.40823e+06	3.4875e+06	3.72606e+06	4.17659e+06	6.21872e+06	2.13845e+06	8.46104e+07	1.00722e+08	4.28704e+06	2.3141e+06	2.68446e+06	1.29604e+06	2.19044e+06	8.39841e+07	5.06546e+07	4.74666e+06	2.26597e+06	4.81337e+06	5.40198e+06	3.74002e+06	2.88953e+06	2.02426e+06	2.70712e+06	1.66078e+06	1.71396e+06
M129T335	129.054	334.814	5.58	1.32688e+07	7.78721e+06	1.13345e+06	4.69279e+06	4.22948e+06	1.07678e+06	6.17949e+06	7.20567e+06	1.13783e+07	6.28325e+06	1.39305e+07	7.69471e+06	2.20857e+06	8.05289e+06	8.2393e+06	7.08791e+06	1.01077e+07	6.28988e+06	5.19532e+06	7.12243e+06	5.47548e+06	6.6204e+06	6.09008e+06	6.36901e+06	6.56345e+06	1.18237e+06	3.95257e+06	1.14326e+06	5.62614e+06	3.30409e+07	1.76642e+06	8.51793e+06	6.62905e+06	6.29013e+06	1.52663e+07	9.14971e+06	7.48986e+06	8.30318e+06	2.05322e+06	7.63482e+06	7.42531e+06	1.55461e+06	6.82978e+06	6.60837e+06	6.81005e+06
M129T347	129.054	346.731	5.78	2.54967e+06	6.8838e+06	1.03065e+06	4.76188e+06	4.0207e+06	1.034e+06	1.17668e+06	5.73709e+06	1.10856e+07	5.56308e+06	1.19766e+06	1.49161e+06	2.25737e+07	7.9613e+06	8.45607e+06	5.53681e+06	1.06705e+07	5.21752e+06	5.2742e+06	1.21036e+06	4.80092e+06	5.29004e+06	4.89494e+06	1.25817e+06	1.12098e+06	1.17216e+06	1.0523e+06	1.02508e+06	1.09468e+06	5.3382e+07	1.00943e+07	1.31915e+06	5.70857e+06	4.96626e+06	1.19955e+06	9.78831e+06	7.2938e+06	8.63841e+06	1.06054e+07	7.7388e+06	6.6929e+06	8.73264e+06	6.37694e+06	7.15533e+06	6.95395e+06
M129T425	129.054	424.507	7.08	2.40995e+06	2.7461e+06	979246	4.83159e+06	4.17769e+06	917971	2.76223e+06	1.24741e+06	4.41615e+06	1.03127e+07	3.85778e+06	3.52281e+06	5.45355e+06	4.21954e+06	5.19193e+06	1.0335e+06	3.33163e+06	1.07777e+06	1.02737e+06	4.69143e+06	992678	5.00939e+06	965009	1.00959e+06	2.52823e+06	1.0789e+06	4.06735e+06	1.0387e+06	5.29606e+06	5.03755e+06	992582	4.45816e+06	2.03027e+06	4.91058e+06	7.66262e+06	3.10113e+06	5.92277e+06	3.71961e+06	4.1646e+06	2.33156e+06	1.06884e+06	2.71377e+06	1.07543e+06	7.5807e+06	2.78205e+06
M129T452	129.054	452.256	7.54	4.07093e+06	3.26567e+06	905399	2.02868e+06	3.42956e+06	884947	3.4527e+06	3.98201e+06	4.93832e+06	4.27071e+06	2.67843e+06	4.23231e+06	4.19884e+06	5.49351e+06	6.24972e+06	975901	1.09733e+06	1.02156e+06	983562	1.87617e+06	4.73743e+06	8.47411e+06	878934	979357	2.34984e+06	1.02356e+06	1.00888e+06	1.002e+06	5.03525e+06	4.26725e+06	958359	3.68734e+06	2.75463e+06	1.61005e+06	8.46405e+06	2.50536e+06	2.31408e+06	3.19926e+06	515612	4.59075e+06	991102	2.85317e+06	1.03602e+06	1.96908e+06	1.0913e+06
M129T801	129.054	801.128	13.35	2.1125e+06	2.10684e+06	649347	2.17745e+06	628540	642682	2.27638e+06	2.81434e+06	2.15717e+06	2.63852e+06	2.99115e+06	2.74907e+06	693616	3.20468e+06	2.44724e+06	688013	2.29853e+06	671928	668059	1.48224e+06	2.64274e+06	3.00114e+06	667256	2.60273e+06	3.14077e+06	729645	2.87214e+06	724482	3.36766e+06	737787	659102	4.15246e+06	3.33483e+06	2.52272e+06	2.80888e+06	772920	4.13164e+06	2.36064e+06	760379	3.16851e+06	705449	1.53947e+06	682269	1.7988e+06	2.84002e+06
M129T649	129.055	649.444	10.82	1.38084e+06	3.35813e+06	622331	3.79938e+06	3.29061e+06	593723	630006	2.8941e+06	653520	1.97808e+06	4.76786e+06	647146	746729	672371	3.88955e+06	685682	680700	652354	699275	4.59583e+06	2.27756e+06	2.02937e+06	641057	744580	4.33843e+06	727028	2.36945e+06	717943	2.62939e+06	2.95189e+06	631545	614707	2.22407e+06	2.01122e+06	2.02378e+06	3.83597e+06	397175	1.95961e+06	1.69141e+06	631115	654331	3.67119e+06	642345	686373	4.5352e+06
M129T551	129.055	550.64	9.18	3.53553e+06	2.44584e+06	795036	1.97981e+06	2.10138e+06	764606	3.47323e+06	3.84579e+06	4.19007e+06	5.46106e+06	6.64788e+06	4.00136e+06	4.2823e+06	5.46752e+06	4.27112e+06	894701	2.93795e+06	890250	879335	2.1786e+06	881083	909748	819802	4.24517e+06	3.32271e+06	960846	3.48202e+06	932930	2.83615e+06	5.62385e+06	839202	2.07255e+06	9.83534e+06	3.24994e+06	799604	2.72699e+06	4.95206e+06	7.37216e+06	7.22574e+06	2.43634e+06	847655	2.09315e+06	910367	3.70356e+06	4.84651e+06
M129T636	129.054	635.91	10.6	1.6151e+06	3.36312e+06	763150	1.80488e+06	1.94331e+06	725744	6.13105e+06	1.92963e+06	218452	3.78629e+06	2.36534e+06	764129	3.6435e+06	4.12637e+06	3.87068e+06	792993	3.35436e+06	819413	811268	1.81509e+06	4.453e+06	2.10618e+06	754337	3.65883e+06	1.67062e+06	874092	4.26165e+06	907087	4.51224e+06	4.01616e+06	780331	2.81241e+06	377963	2.86523e+06	3.37117e+06	812093	4.19227e+06	3.36097e+06	3.45761e+06	2.94235e+06	779057	2.27656e+06	794777	3.5707e+06	3.85737e+06
M129T398	129.055	398.067	6.63	9.20333e+06	2.96709e+06	1.03312e+06	2.75343e+06	993362	973523	5.1819e+06	1.36784e+07	1.67493e+07	1.04594e+06	2.61814e+06	4.82807e+06	9.86711e+06	5.29123e+06	3.68983e+06	1.07918e+06	4.24647e+06	1.06566e+06	1.07645e+06	5.3315e+06	3.97551e+06	8.9746e+06	1.04736e+06	4.22128e+06	2.88014e+06	1.17925e+06	4.55135e+06	1.10519e+06	4.75165e+06	3.47048e+06	1.09868e+06	2.74971e+06	5.46032e+06	4.07047e+06	2.26141e+06	4.66815e+06	183952	3.68599e+06	2.88833e+06	1.42117e+07	1.07683e+06	3.12655e+06	1.15127e+06	4.27744e+06	4.8155e+06
M129T691	129.054	691.335	11.52	2.26151e+06	1.74885e+06	648412	3.40765e+06	641362	652106	3.93517e+06	2.47806e+06	2.32674e+06	3.08872e+06	3.74899e+06	2.60018e+06	733446	3.0068e+06	7.51618e+06	735124	3.75775e+06	708515	711554	3.84592e+06	5.66255e+06	2.00044e+06	678411	9.19867e+06	1.97805e+06	774424	4.33519e+06	746250	2.57099e+06	744440	675691	3.66265e+06	1.48743e+06	2.17617e+06	3.23082e+06	3.07088e+06	2.24864e+06	2.85007e+06	1.31573e+06	2.10601e+06	670995	668855	718467	2.11883e+06	2.88811e+06
M129T745	129.054	744.776	12.41	3.19645e+06	3.79246e+06	604725	3.72113e+06	2.04697e+06	574911	3.73619e+06	3.24066e+06	7.88359e+06	6.36585e+06	1.50026e+06	1.46809e+06	2.43892e+06	2.76589e+06	1.69287e+06	688614	3.27105e+06	644416	645447	1.78424e+06	2.95565e+06	5.8403e+06	630328	422939	2.59777e+06	723219	732262	724680	3.47666e+06	2.31374e+06	639857	253756	575270	638025	694195	4.74828e+06	3.9828e+06	3.01844e+06	6.96999e+06	2.93884e+06	612544	178055	683828	2.69933e+06	1.60611e+06
M129T578	129.054	578.164	9.64	2.47732e+06	805228	759667	2.24781e+06	6.52027e+06	769006	1.34678e+06	309699	6.72402e+06	4.23127e+06	1.6097e+06	2.31439e+06	1.36593e+06	3.01652e+06	1.07466e+07	818251	3.0053e+06	850216	817086	2.8972e+06	6.02224e+06	844444	782599	3.60928e+06	4.02221e+06	885471	4.89752e+06	860531	3.52636e+06	2.56075e+06	819732	2.00925e+06	805990	3.32608e+06	5.79955e+06	9.09003e+06	4.70434e+06	3.17451e+06	760078	2.95511e+06	811354	746481	843671	3.6932e+06	3.31885e+06
M129T705	129.054	705.363	11.76	1.38829e+06	5.00441e+06	623831	1.74502e+06	3.1413e+06	613785	3.47992e+06	2.03107e+06	2.36004e+06	3.61836e+06	672678	4.83385e+06	3.52195e+06	698326	688916	695895	370929	693402	685234	3.47208e+06	302685	1.72025e+06	623354	751960	3.31251e+06	725466	2.62214e+06	729992	2.22762e+06	5.88038e+06	643523	1.87207e+06	1.58483e+06	2.41052e+06	3.48184e+06	3.00048e+06	3.91019e+06	2.09214e+06	672249	1.84819e+06	645466	3.46256e+06	701049	1.78811e+06	4.11554e+06
M129T732	129.054	732.032	12.2	643588	624993	624099	583408	2.11928e+06	591746	3.32871e+06	3.2131e+06	1.71675e+06	681919	2.06997e+06	3.64936e+06	2.03943e+06	3.43257e+06	1.90492e+06	679183	3.29835e+06	670253	680166	2.20761e+06	1.72416e+06	667717	673168	3.11782e+06	2.4576e+06	683599	7.54222e+06	698531	715451	3.20529e+06	634596	1.71202e+06	4.44458e+06	3.04299e+06	2.02192e+06	719622	2.70145e+06	303412	1.73994e+06	4.06975e+06	620430	1.7752e+06	667591	2.20998e+06	4.00863e+06
M129T370	129.054	370.252	6.17	8.54607e+06	3.06785e+06	836342	4.43984e+06	833378	873808	5.96704e+06	833110	889786	2.49489e+06	3.15639e+06	4.38255e+06	887626	2.95898e+06	8.07764e+06	909942	2.88125e+06	884884	896519	2.33229e+06	840837	5.43306e+06	910906	2.95175e+06	5.11452e+06	1.01205e+06	4.89115e+06	916907	5.73325e+06	4.45632e+06	946654	5.34882e+06	2.04139e+06	2.61356e+06	1.71882e+06	3.72996e+06	3.04968e+06	3.3831e+06	3.53313e+06	930145	922182	3.48578e+06	894863	4.37671e+06	7.52208e+06
M129T438	129.054	438.34	7.31	2.52444e+06	3.0059e+06	910947	906364	839807	887577	3.95716e+06	4.72423e+06	956202	924004	2.21741e+06	1.65298e+06	4.04564e+06	599866	1.5494e+06	981124	4.51132e+06	995979	1.00303e+06	4.04417e+06	4.21374e+06	968686	898145	5.46033e+06	4.7329e+06	1.02253e+06	4.64374e+06	959102	1.02152e+06	990589	950416	2.78772e+06	2.59911e+06	917747	859742	4.53323e+06	5.21699e+06	2.49509e+06	4.06963e+06	3.21579e+06	937105	819385	940913	963419	4.25879e+06
M129T523	129.054	522.667	8.71	5.90205e+06	813431	822977	1.74727e+06	3.14406e+06	775649	4.72927e+06	1.18465e+06	3.29524e+06	3.38769e+06	856208	4.74674e+06	3.2259e+06	5.58244e+06	4.29635e+06	880574	2.39385e+06	924513	860231	3.78571e+06	874777	2.67104e+06	826944	874320	916224	934473	4.99977e+06	926889	4.77723e+06	864728	846887	837983	826192	1.2244e+06	2.1859e+06	2.19177e+06	5.09005e+06	858574	3.93048e+06	2.17656e+06	857168	1.9322e+06	908899	842675	938378
M129T482	129.054	481.957	8.03	6.58662e+06	896889	847378	859264	3.2824e+06	864464	1.80647e+06	6.89169e+06	4.36731e+06	5.41742e+06	2.70256e+06	4.29389e+06	1.72993e+06	3.00803e+06	4.89588e+06	988306	3.25198e+06	980207	983366	4.22237e+06	930899	2.52749e+06	860174	4.17963e+06	998135	1.03569e+06	5.79212e+06	988896	463182	3.07674e+06	946094	2.49729e+06	2.06826e+06	890766	859674	953126	2.38265e+06	5.19401e+06	3.93449e+06	2.72406e+06	929628	831464	979955	2.71529e+06	5.23331e+06
M129T718	129.054	717.975	11.97	2.30868e+06	2.57168e+06	661915	3.47099e+06	2.69828e+06	671076	1.34227e+06	2.13483e+06	2.13491e+06	717482	3.21832e+06	696538	2.11201e+06	4.24644e+06	3.69527e+06	726825	3.92592e+06	777549	728463	3.24439e+06	759496	1.44935e+06	711184	3.68777e+06	3.20046e+06	775600	1.49848e+06	800371	2.85414e+06	1.71765e+06	658417	1.59789e+06	2.06349e+06	2.12858e+06	681909	2.95713e+06	526105	3.52988e+06	4.25961e+06	687478	707808	667911	766969	1.95353e+06	822789
M129T467	129.054	467.487	7.79	2.13946e+06	4.74366e+06	871571	1.96613e+06	859086	830435	3.99154e+06	828951	901288	3.88844e+06	1.60429e+06	2.10434e+06	2.39636e+06	910868	952623	936865	5.90561e+06	909859	953931	4.33888e+06	2.32854e+06	970635	872835	4.41523e+06	7.24312e+06	993945	1.01596e+06	949235	972099	3.28798e+06	922522	2.43643e+06	3.45241e+06	4.46962e+06	2.06707e+06	3.98587e+06	2.4055e+06	2.36962e+06	4.08991e+06	3.31085e+06	891512	809644	968303	3.00928e+06	5.08645e+06
M129T622	129.054	622.083	10.37	2.84815e+06	4.40369e+06	791502	813656	4.76158e+06	808098	763093	3.35799e+06	3.83803e+06	4.37745e+06	2.20934e+06	3.20635e+06	2.08393e+06	3.74739e+06	2.43719e+06	839436	4.16754e+06	845547	887803	1.48688e+06	842407	4.00983e+06	815223	4.33594e+06	754467	898468	2.46775e+06	900193	913835	883205	830356	5.27185e+06	2.02691e+06	4.16593e+06	2.15983e+06	7.35663e+06	4.41527e+06	2.41826e+06	7.24623e+06	3.41229e+06	828737	3.18178e+06	886007	2.77059e+06	3.84723e+06
M129T823	129.054	822.924	13.72	2.08225e+06	3.03659e+06	743264	2.34906e+06	4.30012e+06	674862	2.2161e+06	2.33883e+06	2.87546e+06	1.51893e+06	1.28464e+06	5.63041e+06	2.71393e+06	3.57927e+06	1.16019e+06	729309	3.98906e+06	728108	734561	2.37288e+06	715433	2.80081e+06	861223	2.60935e+06	2.68996e+06	827019	2.28586e+06	746175	2.29987e+06	5.09225e+06	877436	767544	4.38851e+06	1.25981e+06	2.32928e+06	4.63922e+06	806553	3.65852e+06	7.31014e+06	1.16836e+06	816475	1.60637e+06	730832	739789	767849
M129T607	129.054	607.211	10.12	2.70536e+06	922151	880920	3.70255e+06	849855	850115	5.32529e+06	4.74029e+06	1.96371e+06	3.36101e+06	3.96726e+06	904904	3.1709e+06	4.34188e+06	4.84648e+06	939788	5.52932e+06	942232	944423	2.06888e+06	4.11839e+06	2.22482e+06	947048	4.11883e+06	3.63389e+06	1.03908e+06	2.83229e+06	1.01099e+06	5.02993e+06	7.10063e+06	918265	871298	2.01183e+06	3.71023e+06	1.93704e+06	3.08517e+06	4.65734e+06	3.23287e+06	4.09117e+06	2.3921e+06	908016	3.40652e+06	941266	2.47095e+06	5.2151e+06
M129T495	129.055	494.843	8.25	915183	4034304	923727	6.60898e+06	2.9581e+06	900144	2.75846e+06	905584	3.90748e+06	969917	4.17517e+06	4.05679e+06	2.92947e+06	4.63282e+06	3.94111e+06	1.00071e+06	2.21168e+06	1.01974e+06	1.00361e+06	4.20693e+06	7.66476e+06	4.22574e+06	948325	2.67057e+06	1.04868e+06	1.13017e+06	1.09193e+06	985805	4.06459e+06	983964	953578	943888	2.72965e+06	5.77053e+06	4.94057e+06	3.42566e+06	4.42017e+06	1.0049e+06	4.34721e+06	3.88453e+06	972667	887949	1.03968e+06	5.3922e+06	1.05353e+06
M129T786	129.054	785.935	13.1	1.5842e+06	568203	570744	3.83379e+06	3.94259e+06	549226	1.53555e+06	595554	1.29392e+06	2.48393e+06	2.32179e+06	2.49656e+06	2.81181e+06	655312	2.54781e+06	596557	2.93731e+06	614695	602676	551470	2.71865e+06	1.58239e+06	618501	580765	3.11485e+06	687439	2.5847e+06	671314	656643	2.00942e+06	576883	577069	3.01976e+06	2.10159e+06	1.03005e+06	2.39118e+06	655513	1.67466e+06	2.95497e+06	1.59682e+06	586096	602420	620307	2.88091e+06	637732
M129T758	129.054	758.266	12.64	1.94412e+06	530795	501794	533056	2.08795e+06	472138	1.33819e+06	1.78963e+06	551800	2.55461e+06	3.19392e+06	3.69757e+06	3.3742e+06	1.46196e+06	2.91173e+06	542469	2.87657e+06	533474	539357	2.04801e+06	553405	542423	530130	1.46291e+06	1.83706e+06	564899	3.23738e+06	561365	3.08489e+06	1.94254e+06	542860	336312	1.49224e+06	2.32693e+06	1.98386e+06	758532	4.11876e+06	585363	522342	3.71605e+06	525258	512289	576817	1.54032e+06	2.78513e+06
M129T509	129.055	508.787	8.48	2.64656e+06	3.83471e+06	729117	3.74536e+06	727008	700051	3.52833e+06	4.06055e+06	3.02567e+06	260519	2.27671e+06	2.99275e+06	2.8621e+06	788393	2.80048e+06	825947	2.49639e+06	849561	810284	1.88333e+06	794928	4.62279e+06	745516	4.87732e+06	6.04676e+06	862832	4.93345e+06	841051	3.81659e+06	1.83382e+06	777199	755292	3.44855e+06	3.8132e+06	719554	3.14772e+06	4.196e+06	8.84106e+06	2.09205e+06	2.11796e+06	775074	721715	859499	5.19275e+06	1.07278e+07
M130T91	129.962	91.4242	1.52	1.29029e+07	1.00934e+07	1.03672e+07	1.06474e+07	1.26254e+07	8.61877e+06	8.24317e+06	8.26086e+06	1.02237e+07	1.12336e+07	1.09045e+07	9.97173e+06	9.12856e+06	9.37195e+06	9.2131e+06	9.9004e+06	9.73227e+06	9.07325e+06	9.08188e+06	9.08226e+06	1.00319e+07	7.98163e+06	1.29504e+07	1.07034e+07	7.69633e+06	1.07218e+07	9.98609e+06	1.06e+07	1.10812e+07	1.21768e+07	1.01272e+07	1.26707e+07	6.67051e+06	1.07531e+07	6.91201e+06	1.82338e+07	8.67023e+06	1.51672e+07	1.3496e+07	1.33484e+07	1.12755e+07	9.79845e+06	9.77952e+06	9.59356e+06	8.74975e+06
M130T136	129.975	135.595	2.26	9.24586e+07	7.9598e+07	7.39111e+07	6.25888e+07	6.77287e+07	6.98066e+07	767935	2.23537e+07	6.38979e+07	6.52206e+07	6.22169e+07	5.47069e+07	4.5228e+07	1.94841e+07	6.58281e+07	6.52568e+07	2.209e+07	1.63134e+07	7.54634e+07	6.17534e+07	6.16768e+07	5.7679e+07	8.55219e+07	6.21549e+07	5.52867e+07	6.95671e+07	3.42783e+07	6.67011e+07	6.25486e+07	8.97947e+07	7.97281e+07	8.29155e+07	8.21631e+07	7.61182e+07	6.16421e+07	1.30012e+08	3.85923e+07	9.0673e+07	1.08999e+08	9.09199e+07	4.9794e+07	4.83273e+07	4.51971e+07	2.19515e+07	6.38794e+07
M130T824	129.974	823.948	13.73	7.61536e+06	2.13857e+07	2.91611e+07	6.3519e+06	1.80214e+07	1.92088e+07	1.94e+07	3.34594e+07	2.217e+07	1.98333e+07	2.8224e+07	2.3064e+07	2.33189e+07	5.62471e+06	1.30311e+07	2.58566e+07	1.866e+07	2.73037e+07	4.0923e+07	2.54799e+07	3.99328e+07	1.14672e+07	4.94718e+07	2.06264e+07	1.13259e+07	1.40389e+07	2.58615e+07	1.43854e+07	5.05792e+06	2.53325e+07	3.25557e+07	2.31274e+07	2.94489e+07	2.51206e+07	3.38676e+07	9.81944e+06	1.12556e+07	3.09589e+07	8.48597e+06	2.22036e+07	2.81439e+07	3.06777e+07	1.90523e+07	4.24832e+07	2.08282e+07
M130T799	129.974	799.014	13.32	5.68938e+07	3.2857e+07	4.27543e+06	2.60308e+07	1.5134e+07	8.50214e+06	1.20262e+07	3.53488e+07	2.48831e+07	3.79419e+06	9.35799e+06	3.86562e+07	3.85257e+06	3.66999e+06	1.21651e+07	1.71836e+07	9.78366e+06	1.09981e+07	1.02808e+07	7.44491e+06	1.32894e+07	1.58419e+07	4.74285e+06	1.30098e+07	1.27252e+07	1.42555e+07	3.30975e+06	7.32183e+06	3.11553e+06	3.27575e+07	1.321e+07	1.3378e+07	4.62034e+06	4.64419e+06	1.01919e+07	6.867e+06	1.18128e+07	1.79971e+07	117305642	1.56523e+07	4.45347e+06	1.93984e+07	1.11568e+07	3.31219e+06	1.18392e+07
M130T785	129.974	785.328	13.09	5.29738e+06	8.81416e+06	8.4112e+06	4.03178e+06	1.50177e+07	2.43777e+07	1.08219e+07	4.08156e+06	3.93553e+06	3.1989e+07	1.32222e+07	4.96865e+06	1.46132e+07	3.65552e+06	1.04277e+07	1.09087e+07	1.32487e+07	7.14856e+06	1.35512e+07	8.04022e+06	1.35995e+07	1.31679e+07	4.80296e+06	7.07862e+06	1.15928e+07	1.152e+07	1.32306e+07	3.13154e+06	5.24253e+07	4.52622e+06	1.43845e+07	1.06456e+07	4.54149e+06	4.42419e+06	1.11863e+07	1.04862e+08	3.30364e+06	4.2462e+07	5.76749e+06	2.20524e+07	4.31536e+06	8.05995e+06	8.87771e+06	1.5931e+07	1.24198e+07
M130T751	129.974	751.485	12.52	7.48566e+06	3.21411e+07	1.16291e+07	5.5007e+07	5.54486e+07	8.65883e+06	5.71847e+07	3.34666e+07	4.89236e+07	3.97994e+07	2.2142e+07	7.97485e+06	4.96226e+07	4.15375e+07	8.0714e+06	6.20734e+07	2.6991e+07	5.16334e+07	1.32665e+07	1.43644e+07	2.83098e+07	5.82588e+07	6.77963e+06	5.97137e+07	1.83286e+07	1.29377e+07	7.06755e+06	5.34765e+07	5.984e+06	6.75324e+06	6.58869e+06	6.88231e+06	6.42616e+06	6.30747e+06	6.13331e+06	3.75156e+07	3.82682e+07	2.26423e+07	2.91209e+07	7.84999e+06	6.33147e+06	5.60502e+06	9.1272e+06	1.39839e+07	5.51464e+07
M130T102	130.05	102.493	1.71	5.56109e+06	4.53819e+06	887179	2.57707e+06	1.38406e+06	1.59246e+06	2.90576e+06	3.39195e+06	3.74612e+06	4.40646e+06	3.40208e+06	6.50425e+06	4.03797e+06	2.02985e+06	2.86687e+06	1.58959e+06	2.60274e+06	3.28649e+06	1.24512e+06	1.51459e+06	2.3153e+06	1.53569e+06	6.3641e+06	2.16943e+06	918360	814587	1.24587e+06	401705	1.3023e+06	4.17002e+06	5.55074e+06	4.43367e+06	4.97258e+06	3.46988e+06	3.67363e+06	3.81334e+06	2.26732e+06	4.08595e+06	4.49459e+06	2.35921e+06	2.41553e+06	2.97139e+06	2.41373e+06	2.427e+06	3.49847e+06
M130T87	130.05	86.742	1.45	2.94344e+06	1.77932e+06	1.43996e+06	2.70522e+06	1.67119e+06	1.25271e+06	2.12871e+06	1.19385e+06	1.64852e+06	1.40785e+06	2.38569e+06	2.48637e+06	1.92926e+06	1.4709e+06	1.64145e+06	2.19313e+06	2.06842e+06	2.09824e+06	1.7615e+06	1.07654e+06	2.07952e+06	1.82695e+06	3.05461e+06	1.06979e+06	2.07908e+06	1.33247e+06	1.88863e+06	1.12058e+06	1.32819e+06	2.92975e+06	2.44512e+06	2.03875e+06	1.20014e+06	1.08108e+06	2.11811e+06	4.26863e+06	1.26344e+06	1.7546e+06	2.9672e+06	3.07917e+06	1.23873e+06	2.24717e+06	1.248e+06	1.46395e+06	2.06394e+06
M130T335	130.058	334.807	5.58	749843	459786	195227	403250	188587	183782	363034	1.00894e+06	674471	952477	336413	410263	555514	533461	370641	464006	609008	391578	506525	425569	850597	410030	432173	409083	209982	198765	180187	169127	180494	2.06159e+06	443987	1.15804e+06	330453	327910	372747	390565	484656	547188	341184	327113	466359	349857	486563	428335	236248
M130T347	130.058	346.873	5.78	283714	432717	171240	188760	156121	162302	260436	322314	685135	341765	357467	365017	587725	460809	302455	253586	675852	337474	196780	175710	202494	306408	382389	354706	176751	167636	157183	151472	154418	3.3682e+06	408958	276259	313133	255438	287120	659951	471084	554996	630211	466251	428908	425986	437516	424787	204271
M130T123	130.087	123.329	2.06	2.57166e+07	2.21397e+07	7.04817e+06	1.40794e+07	7.77577e+06	8.28458e+06	1.63948e+07	2.88223e+07	2.62891e+07	2.87432e+07	2.46267e+07	3.7943e+07	20726820	1.90331e+07	2.20351e+07	1.47165e+07	1.68601e+07	1.44292e+07	8.27084e+06	7.4104e+06	1.16709e+07	1.09081e+07	3.73431e+07	1.12134e+07	9.5736e+06	6.96851e+06	8.57983e+06	6.51628e+06	6.1534e+06	3.00912e+07	2.67434e+07	2.50659e+07	3.98874e+07	1.98064e+07	2.0754e+07	3.40391e+07	1.70799e+07	2.79988e+07	2.81638e+07	2.38516e+07	1.9148e+07	1.68204e+07	1.64052e+07	1.7355e+07	1.69735e+07
M130T165	130.087	165.231	2.75	1.18004e+07	1.84087e+07	1.1093e+06	7.0464e+06	4.15424e+06	7.56088e+06	2.32378e+06	2.67318e+07	1.96233e+07	1.6784e+07	1.50829e+07	3.39354e+07	3.95445e+06	1.04971e+07	3.89679e+06	2.14722e+06	2.61808e+06	2.759e+06	1.27582e+06	1.15936e+06	9.372e+06	1.66544e+06	3.59125e+07	1.06687e+07	9.55452e+06	3.20363e+06	1.23689e+06	6.16412e+06	2.79791e+06	1.47394e+07	1.32797e+07	2.40064e+07	1.74484e+07	1.86721e+07	1.01307e+07	2.51956e+07	1.76256e+07	1.18483e+07	1.87257e+07	1.52173e+07	2.4517e+06	1.44262e+07	1.10333e+07	1.09296e+07	9.94163e+06
M130T196	130.087	196.186	3.27	1.4224e+07	3.60314e+06	4.20594e+06	5.84727e+06	4.0961e+06	4.05927e+06	2.52232e+06	4.04151e+06	1.84202e+07	4.86544e+06	1.46386e+07	4.42421e+06	2.54269e+07	1.07199e+07	2.28991e+06	2.48744e+06	9.26147e+06	9.40911e+06	1.49132e+06	1.27131e+06	6.92837e+06	1.84989e+06	2.80361e+06	7.01697e+06	786881	3.45677e+06	1.12114e+06	604224	3.15082e+06	1.65255e+07	1.39582e+07	1.23413e+07	2.08098e+07	1.27934e+07	1.09088e+07	2.44858e+06	1.1279e+07	1.34872e+07	9.96888e+06	1.165e+07	2.4743e+06	9.97503e+06	9.14812e+06	1.05723e+07	1.13573e+07
M130T187	130.086	186.976	3.12	6.31671e+06	1.37448e+07	1.05471e+07	7.02674e+06	4.26537e+06	3.40441e+06	3.90807e+07	1.77008e+07	4.98178e+06	2.01844e+07	4.49646e+06	1.70473e+07	3.96425e+06	1.30877e+07	1.7229e+07	3.59816e+07	1.33074e+07	1.30012e+07	2.04277e+07	1.88396e+07	2.28562e+06	2.81642e+07	1.96416e+07	2.27703e+06	6.76991e+06	5.00691e+06	1.88795e+07	3.33532e+06	3.55206e+06	1.72627e+07	2.06003e+07	4.16837e+06	1.17623e+07	3.19054e+06	1.78985e+07	1.58287e+07	3.55829e+06	4.59583e+06	1.57628e+07	3.61181e+06	3.93513e+07	3.15904e+06	1.08311e+07	3.56955e+06	3.8228e+06
M131T84	130.888	84.1504	1.4	558051	363706	282114	654900	552126	280517	527261	408149	477934	463063	355272	567202	463481	636639	419655	460439	320688	448148	321077	368476	463791	428777	439395	494142	637084	803106	761891	851012	768027	570775	314345	745437	512349	365717	437174	1.03601e+06	524677	992993	816305	714535	664254	543757	609467	499140	581201
M131T91	130.956	91.4415	1.52	4.57104e+07	3.59145e+07	3.69763e+07	4.24057e+07	4.6944e+07	3.29306e+07	3.29865e+07	3.23775e+07	3.80936e+07	4.02934e+07	3.7355e+07	3.69899e+07	3.43413e+07	3.59107e+07	3.37405e+07	3.5682e+07	3.39008e+07	3.28999e+07	3.17004e+07	3.30336e+07	3.73456e+07	2.97112e+07	4.24607e+07	3.87305e+07	3.05041e+07	3.71184e+07	3.35577e+07	3.80515e+07	3.95884e+07	4.42266e+07	3.71258e+07	4.76313e+07	2.67249e+07	3.74815e+07	2.6208e+07	6.5823e+07	3.14858e+07	5.8277e+07	5.55384e+07	5.35906e+07	4.22713e+07	3.75196e+07	3.44668e+07	3.35867e+07	3.26047e+07
M131T95	131.034	95.2	1.59	4.6716e+07	6.17947e+07	4.82475e+07	8.25116e+07	5.87377e+07	2.98519e+07	6.45609e+07	59435309	7.95417e+07	7.07988e+07	6.34379e+07	9.57913e+07	7.49925e+07	8.54482e+07	5.86237e+07	5.41305e+07	5.41413e+07	5.06229e+07	2.6439e+07	3.74976e+07	4.176e+07	6.47953e+07	8.11867e+07	4.12567e+07	1.39962e+08	1.53846e+08	1.62181e+08	1.37973e+08	1.19152e+08	7.50078e+07	5.9395e+07	7.63595e+07	9.33002e+07	6.97563e+07	5.8418e+07	1.36049e+08	6.9466e+07	1.22216e+08	1.14306e+08	1.09684e+08	9.01292e+07	7.86579e+07	7.48466e+07	6.7476e+07	7.17718e+07
M131T78	131.034	78.4799	1.31	8.06979e+06	4.47895e+06	3.15191e+06	6.01497e+06	5.60325e+06	4.37845e+06	5.8602e+06	5.62817e+06	4.01563e+06	893418	4.86668e+06	6.81716e+06	1.73844e+06	3.59006e+06	4.8327e+06	1.14725e+07	3.53109e+06	4.21369e+06	5.48281e+06	4.13477e+06	5.19153e+06	4.31873e+06	2.9424e+06	5.05199e+06	529475	847629	897499	5.02439e+06	979867	3.65598e+06	5.96098e+06	2.76327e+06	3.00168e+06	2.21118e+06	7.03415e+06	7.1334e+06	5.84633e+06	7.27907e+06	6.70214e+06	6.17227e+06	5.18118e+06	4.61739e+06	5.13442e+06	4.63462e+06	6.32227e+06
M131T88	131.045	88.3785	1.47	7.07454e+06	8.84257e+06	3.78573e+06	3.83935e+06	2.16388e+06	5.024e+06	3.76567e+06	8.21631e+06	6.2068e+06	4.02961e+06	8.20732e+06	5.48711e+06	7.59714e+06	3.85892e+06	5.90275e+06	2.25743e+06	5.95122e+06	5.1277e+06	3.05136e+06	2.0248e+06	1.7961e+06	2.62779e+06	9.06353e+06	1.42972e+06	1.01305e+06	675114	283917	448908	947412	9.18315e+06	1.02069e+07	7.27992e+06	3.7383e+06	1.24228e+07	5.24355e+06	7.73365e+06	3.86969e+06	6.43135e+06	5.56837e+06	5.97321e+06	4.76106e+06	4.07985e+06	4.02157e+06	4.15349e+06	3.85028e+06
M131T123_1	131.07	122.89	2.05	3.19396e+06	5.37907e+06	1.76676e+06	3.70638e+06	2.565e+06	3.8453e+06	4.22051e+06	3.44998e+06	3.81891e+06	3.05328e+06	2.27033e+06	5.95652e+06	4.60714e+06	3.40407e+06	2.89999e+06	2.58431e+06	2.47739e+06	4.79449e+06	3.77847e+06	2.0092e+06	2.3763e+06	2.2111e+06	3.32674e+06	2.34254e+06	2.92533e+06	3.15831e+06	2.84338e+06	5.5908e+06	3.16046e+06	3.71382e+06	3.15803e+06	2.7269e+06	4.99404e+06	2.74307e+06	4.68364e+06	4.63109e+06	3.03867e+06	4.05601e+06	3.81542e+06	3.46216e+06	2.80515e+06	4.60942e+06	2.48745e+06	2.76306e+06	4.75728e+06
M131T96	131.081	95.6229	1.59	2.90638e+06	3.19844e+06	1.88063e+06	4.80347e+06	2.30087e+06	2.3637e+06	2.32201e+06	4.004e+06	4.26893e+06	5.46176e+06	4.18343e+06	4.51782e+06	4.12752e+06	4.10313e+06	3.81667e+06	3.82345e+06	7.25025e+06	2718860	1.89427e+06	3.01937e+06	3.23439e+06	2.44673e+06	3.83106e+06	4.06806e+06	153548	186397	146643	148508	177519	12138288	5.36515e+06	4.7517e+06	1.46007e+06	2.50869e+06	2.38156e+06	5.42022e+06	3.37304e+06	5.603e+06	4.06751e+06	4.45204e+06	3.55304e+06	3.05457e+06	2.78979e+06	3.46745e+06	2.63663e+06
M131T123_2	131.09	123.343	2.06	1.61171e+06	1.45483e+06	426035	835522	474487	573560	1.0937e+06	1.84007e+06	1.67273e+06	1.90763e+06	1.74789e+06	2.33826e+06	1.25124e+06	1.18204e+06	1.47085e+06	955218	1.03865e+06	955529	504674	433335	800726	730039	2.34052e+06	664681	611042	425929	522062	390754	722700	1.86377e+06	1.62304e+06	1.55155e+06	2.32929e+06	1.19402e+06	1.25004e+06	2.31885e+06	1.03237e+06	1.72312e+06	1.63778e+06	1.56536e+06	1.15394e+06	1.12424e+06	997349	1.17665e+06	1.04185e+06
M131T164	131.09	164.44	2.74	580945	708014	536667	551551	565383	126808	543223	1.40553e+06	1.23323e+06	819527	731873	1.68102e+06	536552	241924	962622	569594	586147	614035	109400	566194	406711	595888	2.24424e+06	405826	480600	634349	668316	127505	651806	852499	1.23888e+06	591232	1.09572e+06	801406	567351	737646	952712	534145	651613	1.36156e+06	594462	313519	85015.6	594791	643162
M131T187	131.09	186.918	3.12	982758	802123	849617	466197	306431	217055	2.23061e+06	493105	526689	1.23919e+06	876145	944465	517454	758565	894863	2.12226e+06	531025	521259	40712.6	506438	493169	1.52502e+06	1.11973e+06	505557	344431	477486	216168	263999	443908	1.43611e+06	907261	887550	1.3414e+06	503406	532848	895733	522988	657953	583629	532292	2.32896e+06	649660	689013	2.36996e+06	2.50279e+06
M131T196	131.09	196.495	3.27	759530	784345	458883	445319	263098	229181	474133	2.29788e+06	850116	493714	491700	990567	1.51312e+06	529518	518562	508912	616709	681896	534254	608181	475613	504099	512474	910504	570044	568200	591413	599097	563983	970199	887154	501731	1.21586e+06	624066	715535	678554	707578	843898	1.47998e+06	861410	516863	485831	492689	525322	561711
M132T90	131.96	90.417	1.51	383739	308361	307750	394998	486139	319805	444242	274827	405544	677652	579630	433756	446695	92919.1	122930	633138	526136	493749	222461	586599	323085	131433	524812	453889	235283	446629	211812	194760	744350	205245	380531	500924	100053	400544	151961	729381	361507	795797	761911	465560	558477	522869	328135	76994.3	465392
M132T83	132.029	83.4521	1.39	4.53629e+06	3.1186e+06	3.50157e+06	391559	1.01011e+06	3.38937e+06	2.23636e+06	3.98739e+06	726384	2.67043e+06	4.4416e+06	3.95102e+06	2.19016e+06	2.45953e+06	2.55726e+06	1.93987e+06	3.13365e+06	536230	2.37342e+06	1.9156e+06	478539	2.14564e+06	5.49333e+06	1.62001e+06	471182	319604	98301.4	178746	454661	4.68765e+06	5.5048e+06	3.95264e+06	4.42917e+06	938525	5.37663e+06	4.10809e+06	1.95703e+06	3.43783e+06	3.14491e+06	2.91258e+06	2.1277e+06	2.14197e+06	2.09097e+06	2.0681e+06	1.98513e+06
M132T95	132.037	95.3593	1.59	603236	2.47576e+06	1.98515e+06	3.02087e+06	2.64231e+06	904760	2.65971e+06	2.67257e+06	3.82721e+06	2.98865e+06	800931	4.34635e+06	3.50295e+06	3.97392e+06	3.41598e+06	1.81717e+06	2.33632e+06	2.29245e+06	186669	1.30772e+06	2.07287e+06	3.32946e+06	3.5454e+06	1.85973e+06	6.73939e+06	8.13893e+06	7.5232e+06	6.77694e+06	5.97347e+06	3.36963e+06	2.85446e+06	3.67906e+06	3.20542e+06	3.38924e+06	2.68261e+06	1.73757e+06	3.26193e+06	6.10311e+06	6.72898e+06	5.06388e+06	3.86625e+06	3.81953e+06	3.68706e+06	3.25134e+06	3.25242e+06
M132T97	132.065	97.4087	1.62	1.33926e+07	1.3875e+07	8.06547e+06	1.67105e+07	1.15941e+07	9.27475e+06	1.90976e+07	9.64524e+06	1.27362e+07	1.21466e+07	1.10506e+07	1.96825e+07	1.05966e+07	1.09308e+07	1.26183e+07	1.50261e+07	1.16591e+07	7.66836e+06	8.48647e+06	7.50558e+06	1.38263e+07	1.53719e+07	1.54906e+07	1.42934e+07	1.31689e+07	7.61992e+06	7.25659e+06	6.15365e+06	5.75159e+06	1.4207e+07	1.08811e+07	1.39061e+07	1.40215e+07	7.61827e+06	1.26056e+07	2.1745e+07	1.18155e+07	1.96112e+07	1.90928e+07	1.70028e+07	1.22061e+07	1.26199e+07	1.18404e+07	1.15728e+07	1.16569e+07
M132T123	132.074	122.831	2.05	214926	116505	101152	38064.6	129370	30186.4	44917	279645	242709	243274	50189.9	70314.3	152348	202929	160229	50217.1	168220	76071.5	132334	32626.6	125913	113163	52461.5	149367	142654	180620	128692	279916	217988	220830	130930	78220	62675.8	144035	123141	208171	139028	228131	304122	60280.5	41749.4	37404.7	213450	138889	208502
M133T6	132.866	6.2167	0.1	3.52593e+06	2.54615e+06	2.67314e+06	2.62083e+06	2.59578e+06	2.36387e+06	2.36319e+06	2.3923e+06	2.26628e+06	2.36218e+06	2.21371e+06	3.17668e+06	3.27409e+06	2.34286e+06	1.98441e+06	2.18548e+06	2.05633e+06	2.21798e+06	2.18567e+06	3.28903e+06	2.19728e+06	1.93973e+06	3.04163e+06	1.97896e+06	2.00332e+06	2.01053e+06	1.95107e+06	2.02356e+06	1.98723e+06	3.15586e+06	2.95881e+06	3.16161e+06	4.44909e+06	2.74576e+06	2.72477e+06	4.49105e+06	2.04363e+06	4.57888e+06	3.70867e+06	3.64264e+06	3.149e+06	2.28696e+06	2.06118e+06	2.06867e+06	2.13244e+06
M133T84_1	132.885	84.3367	1.41	181518	132630	322020	315712	212580	357228	173086	321674	178929	146577	286479	334210	164463	228627	268957	159153	99638.3	139676	246217	129287	218031	181698	187067	182999	329361	293706	285399	298668	309499	222909	405864	300778	354887	394116	172065	368585	172779	236161	318319	235213	208369	206665	175081	206636	206342
M133T84_2	132.899	84.4467	1.41	1.5909e+06	1.87178e+06	1.62644e+06	1.69652e+06	1.76466e+06	1.77035e+06	1.49449e+06	1.71318e+06	1.66736e+06	1.67072e+06	1.55623e+06	1.52272e+06	1.6061e+06	1.58801e+06	1.63026e+06	1.44514e+06	1.64623e+06	1.70645e+06	1.36138e+06	1.39933e+06	1.34337e+06	1.27964e+06	1.66973e+06	1.14337e+06	977480	1.05792e+06	964431	938025	1.08144e+06	1.64883e+06	1.94057e+06	1.9197e+06	1.79166e+06	1.98621e+06	1.9257e+06	843984	1.14088e+06	1.15022e+06	1.23899e+06	1.27128e+06	1.78765e+06	1.85988e+06	1.49938e+06	1.24999e+06	1.2144e+06
M133T2	132.922	1.89126	0.03	241061	199729	213214	181286	199794	177830	198897	203395	170686	175203	154293	214751	153680	175687	130423	185149	159364	171107	138651	150918	152080	143837	231552	165929	142788	151188	123594	145362	130626	223478	227430	214890	196255	233537	215767	255473	132222	237507	216929	237473	226894	197293	181607	137856	102094
M133T84_3	132.922	83.7088	1.4	367386	314719	351170	379987	264879	224624	251849	348012	273878	363179	266502	349182	212433	327819	265419	206036	319292	242025	273168	278537	263977	280160	403433	223574	180173	250601	185841	292912	136869	292326	456318	416961	354180	231718	283541	560883	186181	384870	370963	308043	289907	294575	245267	213854	194682
M133T801	132.922	801.022	13.35	716337	5.86487e+06	180223	1.4474e+06	9.00282e+06	1.30902e+06	1.03799e+06	9.05625e+06	1.01171e+06	7.59278e+06	3.23603e+06	2.25791e+06	2.106e+06	1.95828e+06	7.22302e+06	2.4726e+06	6.917e+06	6.94158e+06	4.30408e+06	6.06227e+06	1.85e+06	7.77872e+06	2.35182e+06	6.02207e+06	4.10855e+06	3.3119e+06	6.63796e+06	6.02169e+06	1.28377e+06	788024	2.92804e+06	1.84505e+06	4.07564e+06	3.692e+06	1.78584e+06	1.14666e+06	2.02401e+06	896473	772189	720488	4.60918e+06	1.4492e+06	8.25647e+06	1.08486e+06	6.33093e+06
M133T84_4	132.945	84.243	1.4	537621	493714	962649	567923	525476	532680	781009	312904	340941	317863	405359	948130	241816	267060	222657	418018	326204	176763	357832	420402	420777	312289	1.00535e+06	348142	468594	392765	669804	258433	427552	621401	724090	419623	686521	388296	563111	1.77905e+06	287274	1.33528e+06	1.18287e+06	1.01265e+06	569906	494963	381491	390483	271826
M133T77_1	132.972	77.1146	1.29	569816	359796	2.31333e+06	884240	692369	2.14669e+06	946736	471363	251457	152577	1.39005e+06	2.51455e+07	338972	97417.8	346194	774855	212256	320803	869150	721921	1.55343e+06	449127	728524	707168	1.21724e+06	1.31297e+06	3.85326e+06	408015	2.67607e+06	345804	820994	80564.2	3.18082e+07	368922	569500	1.62721e+06	561568	951223	917431	850200	906431	603012	625858	580874	1.12668e+06
M133T84_5	132.972	83.5603	1.39	2.09995e+07	485669	6.66931e+07	617877	588302	5.99786e+07	4.64223e+07	658106	354026	321597	3.98054e+07	483576	463321	199758	482292	617523	339206	412394	736243	728491	4.32709e+07	589902	4.09275e+07	763327	3.61602e+07	4.28647e+07	7.99149e+07	344210	5.43452e+07	2.18178e+07	531211	1.01656e+07	3.54259e+07	354019	608996	5.22022e+07	699828	690654	706437	3.88471e+07	2.98075e+07	522343	564068	549696	3.39997e+07
M133T84_6	132.994	84.1493	1.4	930068	778377	685195	738336	723266	647086	573543	578006	673892	772891	3.91948e+07	793578	633388	828218	647242	587945	619884	619762	359114	496131	529905	709064	701818	646733	516569	466712	328651	629013	386591	887511	689807	947226	785379	684088	617915	1.29274e+06	586097	1.23014e+06	886686	849861	767913	654061	635270	641999	505345
M133T77_2	133.013	77.1492	1.29	1.53896e+08	8.91955e+07	5.06098e+08	2.00198e+08	1.65204e+08	3.45234e+08	212103477	1.20564e+08	5.89831e+07	3.60042e+07	2.89389e+08	1.6778e+08	8.61752e+07	2.87227e+07	8.38716e+07	2.17709e+08	5.05215e+07	7.31045e+07	186866164	1.84928e+08	2.02924e+08	9.21729e+07	1.59732e+08	2.80187e+08	1.78536e+08	2.28496e+08	8.67319e+08	1.49557e+08	3.88919e+08	8.25607e+07	1.72554e+08	2.21678e+07	1.31607e+08	1.66106e+08	1.38616e+08	2.74831e+08	256743866	2.29327e+08	1.97873e+08	1.89878e+08	1.43829e+08	1.40237e+08	1.3048e+08	1.20124e+08	2.4632e+08
M133T84_7	133.013	83.6097	1.39	2.17113e+07	1.20872e+08	2.70872e+08	1.90998e+08	1.34184e+08	241030677	4.78691e+07	1.64157e+08	9.18814e+07	7.3785e+07	4.13237e+07	2.8239e+07	1.19099e+08	5.48724e+07	1.28641e+08	2.16034e+08	8.21579e+07	1.10636e+08	1.89181e+08	178367144	4.58009e+07	133655864	1.46095e+08	4.36141e+07	3.88621e+07	1.62062e+08	9.03004e+07	2.61576e+07	2.02732e+08	8.96732e+07	180074241	4.68611e+07	1.4638e+08	2.35447e+07	1.44722e+08	5.19885e+07	3.66108e+07	1.73638e+08	1.63516e+08	1.50556e+08	1.25708e+08	1.39479e+08	1.47221e+08	161347186	3.55442e+07
M133T100_1	133.049	99.708	1.66	1.04355e+08	8.87944e+07	3.38291e+07	6.84223e+07	5.25419e+07	4.0156e+07	8.79358e+07	9.1835e+07	1.10157e+08	8.37325e+07	7.89105e+07	1.0135e+08	1.00922e+08	9.09016e+07	1.16796e+08	6.79231e+07	6.23023e+07	7.58188e+07	2.46872e+07	3.76439e+07	5.25719e+07	5.59455e+07	8.96488e+07	5.06863e+07	6.09567e+07	5.45232e+07	4.34192e+07	6.03467e+07	3.13401e+07	1.46117e+08	6.98067e+07	1.16314e+08	1.08976e+08	5.39322e+07	6.70653e+07	1.22988e+08	6.99715e+07	1.13443e+08	1.10714e+08	9.88679e+07	7.74639e+07	7.25439e+07	6.86206e+07	6.6428e+07	6.71112e+07
M133T124	133.049	123.847	2.06	243745	250981	500038	420982	729551	603162	717058	836231	1.01777e+06	846334	671959	1.05476e+06	775474	265585	924759	752860	663565	685731	477642	473739	636596	583020	945512	577452	453332	1.20073e+06	1.15402e+06	1.38979e+06	975918	989139	963829	974191	308189	619640	669292	1.41063e+06	1.00339e+06	398389	369442	1.13969e+06	746644	329257	775678	689085	1.06741e+06
M133T77_3	133.053	77.1015	1.29	576733	389278	2.5137e+06	754471	714346	1.5695e+06	992006	519574	218840	40482.3	666591	401212	364978	97541.3	368283	975719	388436	631653	641395	801507	696924	671262	1.17546e+06	1.29138e+06	1.26976e+06	1.42423e+06	3.01814e+06	530603	1.71125e+06	350588	749568	22155.2	525711	86713.7	607326	1.17943e+06	505918	1.05873e+06	796224	748756	1.15927e+06	535474	817003	428383	2.07315e+06
M133T84_8	133.054	83.5311	1.39	92547.6	491012	348453	736783	140398	991676	201572	607773	359287	337454	666804	498495	437967	198852	507651	963703	74451.2	129014	849646	662522	729255	117443	198190	180849	158860	197830	357541	108896	249817	358539	748416	77860.9	572779	396332	545386	223534	438124	734217	607408	547507	127921	620678	164975	670132	149405
M133T100_2	133.09	100.319	1.67	310346	218284	2.73462e+06	6.7326e+06	135733	4.48683e+06	253116	414080	339441	276497	281204	295266	343453	237205	395717	246322	6.49662e+06	256593	1.99013e+06	3.72231e+06	197167	171311	6.15701e+06	4.48291e+06	5.26552e+06	5.02672e+06	3.73226e+06	6.06759e+06	2.64956e+06	383318	231779	364236	365770	3.2751e+06	142399	8.37517e+06	222454	354848	271411	315684	4.02001e+06	8.351e+06	224432	6.47533e+06	7.28349e+06
M134T308_1	134.005	307.985	5.13	166039	167458	618881	710216	669002	1.04147e+06	1.62594e+06	191909	155342	98879.1	190372	353721	163571	113081	132351	1.88205e+06	129605	82688	1.25884e+06	1.02727e+06	1.64365e+06	1.71356e+06	254256	1.59202e+06	762213	351234	459728	393319	268646	163401	145525	154205	270541	93442.6	186286	138709	78989.9	104268	8.52943e+06	86152	97485	63402.7	93209.8	74131.5	106541
M134T77	134.017	77.0903	1.28	6.49616e+06	3.87583e+06	2.29677e+07	8.94325e+06	7.18603e+06	1.53845e+07	9.51129e+06	5.26642e+06	2.46554e+06	1.45886e+06	1.236e+07	1.17763e+06	3.66673e+06	1.16028e+06	3.60291e+06	9.53285e+06	2.13253e+06	3.10849e+06	8.16493e+06	8.14167e+06	7.19116e+06	4.02216e+06	6.87006e+06	6.70697e+06	7.91362e+06	1.02272e+07	3.89852e+07	3.9441e+06	2.66503e+07	3.5018e+06	7.5033e+06	921899	5.81601e+06	3.4682e+06	6.07911e+06	1.25078e+07	8.06811e+06	9.6559e+06	8.71664e+06	8.19918e+06	6.09766e+06	6.11852e+06	5.57168e+06	1.16234e+07	10190317
M134T84	134.016	83.5777	1.39	900822	4.92297e+06	1.14915e+07	8.23039e+06	5.57623e+06	1.02774e+07	2.0335e+06	6.9684e+06	3.8308e+06	2.89564e+06	1.69716e+06	5.10521e+06	4.77988e+06	2.17851e+06	5.27203e+06	9.07534e+06	3.20776e+06	4.4427e+06	7.47998e+06	7.62172e+06	7.85839e+06	5.58826e+06	1.76289e+06	7.60748e+06	1.59877e+06	6.88018e+06	3.81965e+06	4.12087e+06	2.43039e+06	3.59566e+06	7.72154e+06	1.91035e+06	6.25506e+06	3.94657e+06	5.87295e+06	2.26389e+06	1.57211e+06	7.64907e+06	6.3247e+06	6.26298e+06	4.98002e+06	5.79107e+06	6.29465e+06	1.58025e+06	1.49598e+06
M134T349	134.046	348.595	5.81	2.13391e+06	3.21244e+06	1.62825e+06	3.4962e+06	2.42093e+06	2.34085e+06	5.32176e+06	3.31325e+06	2.47517e+06	1.34718e+06	7.19302e+06	3.91458e+06	2.20645e+06	5.04641e+06	4.77288e+06	4.15207e+06	3.05835e+06	3.53209e+06	2.57514e+06	2.34352e+06	3.07094e+06	3.7667e+06	3.48084e+06	2.98377e+06	678921	1.10033e+06	1.44456e+06	772035	779795	2.08669e+06	2.65298e+06	3.70627e+06	4.53899e+06	3.24398e+06	4.17436e+06	4.33044e+06	2.8371e+06	7.71214e+06	3.55916e+06	3.43777e+06	2.91518e+06	3.08723e+06	3.5765e+06	3.08202e+06	2.9979e+06
M134T308_2	134.045	308.283	5.14	4.15932e+07	3.83625e+07	2.321e+06	2.56579e+06	2.54971e+06	4.70809e+06	5.82834e+06	4.12698e+07	3.54177e+07	2.76962e+07	4.72519e+07	8.0891e+07	3.53158e+07	2.799e+07	2.9969e+07	7.05994e+06	3.12091e+07	2.46799e+07	4.72708e+06	3.64426e+06	5.79959e+06	6.40462e+06	6.37462e+07	5.91029e+06	3.02077e+06	1.66805e+06	2.17009e+06	1.44752e+06	1.18257e+06	38150219	4.36914e+07	3.91049e+07	6.8052e+07	2.70587e+07	5.30553e+07	3.76638e+07	2.28878e+07	3.19758e+07	3.75851e+07	2.43415e+07	2.63169e+07	1.95535e+07	2.24417e+07	1.87454e+07	2.66784e+07
M134T180	134.046	180.278	3	1.35518e+07	1.32404e+07	472148	486037	1.00487e+06	1.33992e+06	3.76607e+06	1.25913e+07	1.27753e+07	9.05639e+06	1.34163e+07	2.12908e+07	8.11456e+06	1.0334e+07	2.01462e+06	3.53194e+06	9.03635e+06	1.62349e+06	3.18561e+06	1.49806e+06	3.59839e+06	3.19784e+06	3.54774e+06	1.22266e+06	411530	385723	388462	348995	345835	1.39907e+07	2.07723e+06	2.24189e+06	2.24074e+07	1.86421e+06	1.2255e+07	1.73781e+06	1.40596e+06	1.30703e+07	1.06587e+07	2.01324e+06	3.7245e+06	1.19164e+06	5.55412e+06	1.35124e+06	3.97692e+06
M134T219	134.046	219.269	3.65	4.95302e+06	7.33531e+06	266568	271378	258603	257761	325519	833584	6.11421e+06	3.33204e+06	954178	1.22906e+06	4.74881e+06	4.01514e+06	1.46701e+06	373167	2.8689e+06	5.00563e+06	978170	284142	299471	349669	1.49905e+07	290140	227656	230339	215801	198628	216748	4.85573e+06	4.80203e+06	3.74597e+06	6.97399e+06	2.75753e+06	1.15137e+06	4.85345e+06	3.55344e+06	4.81565e+06	786696	4.55511e+06	2.9502e+06	1.65536e+06	532162	2.01507e+06	2.0735e+06
M134T100	134.053	99.8184	1.66	4.38021e+06	3.90246e+06	1.41704e+06	3.1269e+06	2.3182e+06	1.93174e+06	3.81635e+06	4.2024e+06	5.37645e+06	3.83686e+06	3.53896e+06	4.62888e+06	4.78944e+06	4.20952e+06	5.66442e+06	3.67069e+06	2.92153e+06	3.80766e+06	1.14335e+06	1.59438e+06	2.77241e+06	2.68397e+06	3.99841e+06	2.33533e+06	2.55739e+06	1.93058e+06	1.25204e+06	2.77163e+06	1.39719e+06	6.93122e+06	2.99374e+06	5.54802e+06	5.15321e+06	2.65698e+06	3.13498e+06	5.74245e+06	3.3223e+06	5.61816e+06	5.21876e+06	4.23744e+06	3.58315e+06	3.45388e+06	3.38887e+06	2.99182e+06	3.1947e+06
M134T308_3	134.087	308.218	5.14	168670	154029	0	521.49	543.678	535.354	1420.86	182340	139293	110306	208575	362990	152822	107160	120079	1363.15	120881	92984.7	0	0	1462.36	0	281393	520.191	0	691.846	0	2328.18	0	131901	163682	146007	243289	24654.6	175762	29929.3	72743	111351	140243	99839.1	79242.4	62988.7	82929.1	75713.9	97910.3
M135T6	134.864	6.16009	0.1	2.54947e+06	3.02224e+06	1.94952e+06	1.88184e+06	1.87889e+06	1.8163e+06	1.72022e+06	1.74726e+06	819835	2.69944e+06	1.61227e+06	1.38765e+06	1.60584e+06	1.74404e+06	1.47726e+06	1.55299e+06	1.44758e+06	1.53879e+06	1.5512e+06	1.44487e+06	2.48649e+06	1.50143e+06	2.34147e+06	1.39829e+06	1.52018e+06	1.44891e+06	1.46593e+06	1.39034e+06	1.60855e+06	2.25582e+06	2.17636e+06	2.21776e+06	2.20752e+06	1.99198e+06	1.94692e+06	3.29215e+06	1.46866e+06	3.07612e+06	2.84675e+06	2.71534e+06	2.30312e+06	1.59429e+06	1.43347e+06	2.56078e+06	1.56336e+06
M135T2	134.894	1.89126	0.03	192220	178875	193265	152814	174612	159769	155400	162901	160241	140450	151151	205206	148189	140039	142607	138982	132990	137695	126860	121717	129733	121056	205363	125861	104910	119139	129823	121527	117861	222843	197904	187577	204719	191366	199514	181427	110162	198299	219865	204567	171751	152070	157775	121245	112271
M135T84_1	134.894	84.4467	1.41	2.96591e+07	3.59842e+07	3.1163e+07	3.15242e+07	3.43336e+07	3.27618e+07	3.35533e+07	3.74834e+07	3.29942e+07	3.53467e+07	3.12905e+07	3.20837e+07	3.34708e+07	3.17672e+07	2.90019e+07	2.78361e+07	3.41571e+07	2.95509e+07	2.54109e+07	2.49792e+07	2.91005e+07	2.5668e+07	3.21517e+07	2.5373e+07	2.11844e+07	1.93748e+07	1.7427e+07	1.88824e+07	1.98857e+07	3.22816e+07	3.6642e+07	3.59935e+07	3.44656e+07	3.4275e+07	3.57015e+07	2.07095e+07	2.37068e+07	2.38936e+07	2.53429e+07	2.81807e+07	3.40171e+07	3.41959e+07	2.84443e+07	2.57815e+07	2.46039e+07
M135T805	134.894	805.439	13.42	234318	192880	708740	199483	306476	169550	622902	205002	173818	198743	961070	269752	377641	852954	1.86829e+06	715958	398516	808390	1.18014e+06	1.36332e+06	398261	216640	213574	465912	1.4047e+06	960874	234271	604311	367185	259642	224833	238420	215041	196106	187774	369358	433913	288249	265782	251211	217544	166516	719948	1.63125e+06	598279
M135T84_2	134.942	84.1662	1.4	6.79114e+06	9.0607e+06	296266	138921	214443	7.13875e+06	206254	7.08684e+06	193409	6.63416e+06	7.31864e+06	229218	148867	6.07327e+06	5.67017e+06	185972	6.13944e+06	6.38231e+06	5.45783e+06	139970	105075	5.06361e+06	342793	112704	4.71777e+06	100358	223088	3.44927e+06	128835	266681	9.53154e+06	154477	239128	8.0321e+06	9.30613e+06	533222	4.91109e+06	472348	403708	343996	196394	162891	6.17172e+06	5.03218e+06	4.84908e+06
M135T77	135.017	77.0895	1.28	735171	861969	5.1356e+06	1.92793e+06	1.67633e+06	3.48565e+06	2.18361e+06	1.14352e+06	569540	357859	1.47414e+06	2.12104e+06	1.82254e+06	251013	802022	2.19474e+06	487234	702534	1.94078e+06	1.87741e+06	1.66112e+06	955432	1.57107e+06	1.44487e+06	1.75378e+06	2.31917e+06	8.94769e+06	869215	3.79944e+06	797414	1.66639e+06	544185	1.29881e+06	806798	1.39393e+06	2.48412e+06	1.20587e+06	2.2331e+06	2.00418e+06	1.86858e+06	1.36359e+06	1.43269e+06	1.26267e+06	1.19138e+06	1.24297e+06
M135T84_3	135.017	83.5777	1.39	843126	1.10676e+06	2.71115e+06	2.05433e+06	1.27695e+06	2.44048e+06	4.07868e+06	1.47702e+06	892375	587177	1.67239e+06	1.06617e+07	6.81453e+06	554525	1.18755e+06	2.05548e+06	770935	991844	1.73515e+06	1.65921e+06	1.7766e+06	1.15887e+06	1.25201e+07	1.76555e+06	1.66826e+06	1.61057e+06	1.48675e+06	889525	2.10678e+06	759271	1.69986e+06	7.60838e+06	1.40302e+06	899897	1.4171e+06	1.06845e+07	1.42538e+06	1.64499e+06	1.64227e+06	7.77664e+06	1.13232e+06	1.35807e+06	1.34205e+06	1.54805e+06	1.30933e+06
M135T85	135.029	84.5419	1.41	5.08866e+07	3.4173e+07	1.84059e+07	1.90421e+07	1.68584e+07	2.54777e+07	1.58064e+07	3.67812e+07	2.67543e+07	2.50223e+07	3.35605e+07	4.27757e+07	2.49022e+07	2.13686e+07	3.41618e+07	2.29124e+07	2.47286e+07	2.22525e+07	2.06572e+07	2.00457e+07	1.92697e+07	1.76552e+07	4.71554e+07	1.77581e+07	6.12529e+06	4.78004e+06	4.83452e+06	4.50726e+06	4.70653e+06	3.95469e+07	4.18365e+07	2.765e+07	4.52839e+07	2.84087e+07	33365924	3.80544e+07	1.79386e+07	3.22204e+07	2.87103e+07	2.7645e+07	2.01297e+07	1.90379e+07	1.67994e+07	1.76721e+07	1.75381e+07
M135T123	135.044	123.083	2.05	744702	622482	632234	1.67406e+06	547542	467671	830337	532132	176362	672493	147801	1.50823e+06	807996	525888	145220	1.19074e+06	128073	494328	130801	1.42827e+06	589262	515775	228298	587618	1.05676e+06	151904	1.34221e+06	646734	577242	674979	1.72911e+06	1.07153e+06	1.05714e+06	647465	1.43058e+06	378939	1.3741e+06	1.06513e+06	2.21869e+06	2.10138e+06	1.66874e+06	1.3647e+06	550545	1.33898e+06	547949
M135T442	135.044	442.356	7.37	3.49529e+06	724560	153205	858724	154354	152840	161244	842995	1.64299e+06	3.60293e+06	156180	1.26466e+06	796883	680667	834509	821662	1.00862e+06	1.40098e+06	153356	146491	151516	150505	938506	162685	964548	167074	789695	807208	182203	972605	1.04373e+06	1.36386e+06	1.15199e+06	168466	791029	1.5426e+06	992574	1.40294e+06	1.31774e+06	1.17722e+06	941488	853291	933177	882629	951266
M135T531	135.044	530.727	8.85	1.72059e+06	781733	182139	188766	795390	185331	799509	911154	734835	785493	191760	936673	198767	1.54176e+06	718376	916607	750782	769369	176977	185184	843874	196707	1.62082e+06	715972	888093	864205	213599	899827	1.39283e+06	1.27536e+06	728999	685023	1.31889e+06	1.77045e+06	180181	1.46773e+06	175071	1.93123e+06	1.00434e+06	1.25368e+06	700123	178797	181910	190988	191459
M135T308	135.049	308.371	5.14	2.07538e+06	2.06919e+06	125419	125458	133654	196678	296387	2.13301e+06	1.83032e+06	1.38585e+06	2.43391e+06	4.18816e+06	1.84671e+06	1.46201e+06	1.76175e+06	439944	1.75158e+06	1.46521e+06	251854	199038	373463	352586	3.31732e+06	290569	174317	162785	72460.9	150608	149021	1.92917e+06	2.02322e+06	1.95499e+06	3.46519e+06	1.37179e+06	2.70832e+06	1.90354e+06	1.04331e+06	1.58051e+06	2.7929e+06	1.22066e+06	1.23251e+06	1.04626e+06	1.23567e+06	972781	1.30542e+06
M135T100	135.054	99.868	1.66	677189	522926	38581.7	72101.2	228046	247256	537071	686491	444013	442354	432002	432546	653460	521659	653341	88824.5	394554	425440	16441.5	47085.1	301485	358048	495363	217012	46621.8	45215.9	30588.3	56983.6	14323	804894	94486.7	740394	658130	233276	93698.6	637763	89736.6	731275	130038	143777	90479	90030.8	370084	356069	333557
M135T114	135.065	113.627	1.89	316862	203847	94018.3	212487	59395.9	47404.3	261895	126303	380707	284599	123561	242404	176047	228116	180500	73879.5	159146	142836	38132	64259.5	84572.5	92744.9	183111	113128	343869	143457	168298	134660	57998.6	540135	148813	301281	135772	136380	226577	374298	151236	283745	297934	229128	179322	150388	250246	178741	151778
M136T84_1	135.894	84.4206	1.41	3.45085e+06	4.4981e+06	3.79409e+06	4.31598e+06	3.99908e+06	3.78854e+06	3.70938e+06	4.26267e+06	3.9897e+06	3.81329e+06	3.89849e+06	3.75875e+06	4.04723e+06	3.54214e+06	3.74639e+06	3.29181e+06	3.81339e+06	3.81062e+06	3.24666e+06	3.43914e+06	3.26723e+06	2.9566e+06	4.06122e+06	2.84908e+06	2.30559e+06	2.24982e+06	2.12032e+06	2.12476e+06	2.47434e+06	3.87135e+06	4.73742e+06	4.64839e+06	4.4884e+06	4.31771e+06	4.54259e+06	2.08699e+06	2.70737e+06	2.94698e+06	2.74163e+06	3.20188e+06	4.43061e+06	3.92286e+06	3.49525e+06	2.8968e+06	2.70302e+06
M136T824	135.97	823.707	13.73	1.05795e+06	275261	271848	723041	246992	238578	780952	860809	1.37879e+06	1.0302e+06	242385	1.05795e+06	268759	961749	240595	965736	1.00842e+06	1.11906e+06	1.30445e+06	977269	899602	708323	1.2068e+06	955288	933324	1.01192e+06	840430	1.0862e+06	969832	646860	1.20003e+06	971060	304013	255899	267534	1.25876e+06	582717	1.15922e+06	1.38452e+06	817878	602065	1.26454e+06	1.38803e+06	855817	718706
M136T531	136.016	530.726	8.85	205271	128736	85837.1	177495	147391	130264	121060	214196	172236	141007	174056	183457	157119	180672	179209	235097	224881	170961	116723	112884	188703	178549	162054	194250	200730	131152	204063	213821	220324	191902	176258	180920	183086	118432	108522	272722	141587	216199	181699	193095	186815	184037	226280	175452	223396
M136T84_2	136.032	84.4467	1.41	2.11159e+06	1.49079e+06	906968	832942	673959	1.25916e+06	671295	1.71491e+06	1.09401e+06	1.12084e+06	1.34348e+06	1.73949e+06	1.09634e+06	917157	1.61994e+06	1.16277e+06	1.14294e+06	998561	944166	895312	947400	709008	1.99253e+06	790842	237827	191443	192010	60024.2	213685	1.68069e+06	1.92473e+06	1.2535e+06	2.08495e+06	336036	1.46688e+06	1.82381e+06	804617	1.57226e+06	1.21125e+06	343324	243148	843449	757315	809311	760642
M137T6	136.862	6.14956	0.1	1.13247e+06	756076	840317	772998	822131	733474	724914	747701	629463	821579	604035	930769	634436	633576	618913	662880	587531	564681	905626	579088	615314	546571	852095	637495	592180	603401	588710	648319	625919	906610	857601	1.34559e+06	888485	797413	722705	1.46694e+06	603754	1.22194e+06	1.25428e+06	1.11324e+06	909447	597474	641320	598730	601848
M137T85	136.876	85.3196	1.42	3.02977e+06	3.31432e+06	1.51265e+06	1.70543e+06	2.94653e+06	1.72128e+06	1.68347e+06	2.916e+06	3.34027e+06	2.93217e+06	2.1321e+06	2.96526e+06	1.55803e+06	4.02158e+06	3.06893e+06	2.27939e+06	1.53805e+06	2.60705e+06	1.3336e+06	1.52552e+06	2.08026e+06	1.52927e+06	2.77895e+06	2.10093e+06	3.78434e+06	2.76293e+06	2.27449e+06	2.71518e+06	2.65906e+06	3.41502e+06	1.79068e+06	3.20853e+06	2.48337e+06	2.28764e+06	1.86397e+06	4.51071e+06	2.32368e+06	4.07681e+06	3.32973e+06	3.45196e+06	2.83328e+06	2.59124e+06	2.4734e+06	2.51598e+06	2.36117e+06
M137T2	136.891	1.72039	0.03	61555.9	43061.1	63587.5	47487.3	52922.9	45871.6	49789.7	49298.1	44195.4	42258.1	44212.4	47433.3	42509.6	48131	0	40428.4	40195.7	32921.2	33554.6	44951.5	0	39617.9	0	36028.3	0	42795.4	0	38684.5	32887.9	79859.9	70392	57194.1	61127.9	50705.1	66870	55490.5	35065.1	63819.8	51358.9	60374.1	63795.3	46986.6	0	0	41162.5
M137T84_1	136.891	84.3797	1.41	1.0464e+07	1.30967e+07	1.11137e+07	1.15467e+07	1.17872e+07	1.11865e+07	1.08766e+07	1.02712e+07	1.16092e+07	1.10198e+07	1.18673e+07	1.09782e+07	1.11808e+07	1.0453e+07	1.00438e+07	9.70186e+06	1.08399e+07	1.01891e+07	9.70316e+06	8.74946e+06	9.27395e+06	8.46259e+06	1.13981e+07	7.96412e+06	6.59984e+06	6.62586e+06	6.17382e+06	6.42243e+06	6.91198e+06	1.14526e+07	1.33122e+07	1.28179e+07	1.20759e+07	11370785	1.25074e+07	6.48817e+06	7.40833e+06	8.34039e+06	8.18804e+06	9.27997e+06	1.20433e+07	1.01457e+07	9.93497e+06	8.96886e+06	8.0399e+06
M137T77	136.984	77.3191	1.29	245653	194538	511722	280232	244159	422802	297912	261000	147828	80308.3	302303	206018	210739	76324	179491	325010	157873	148770	322334	285847	288526	196800	283213	206615	216212	284023	594108	150034	406976	276517	295532	62853.3	224384	178200	284581	402802	225811	368944	302069	266900	222071	251386	258222	235574	222450
M137T84_2	137.023	84.044	1.4	3.56149e+06	3.18293e+06	2.15899e+06	3.95483e+06	2.01039e+06	1.79148e+06	2.18335e+06	3.54568e+06	4.69612e+06	3.2587e+06	2.84375e+06	4.94867e+06	2.74309e+06	2.68949e+06	3.25196e+06	1.8876e+06	2.25593e+06	2.99931e+06	1.49009e+06	1.54802e+06	2.23796e+06	3.03979e+06	6.78177e+06	1.99126e+06	2.60838e+06	2.19942e+06	2.21039e+06	2.58952e+06	2.14195e+06	2.72168e+06	4.75724e+06	3.81328e+06	3.61663e+06	2.80441e+06	2.68978e+06	8.46174e+06	2.69915e+06	4.79908e+06	5.62726e+06	4.09432e+06	3.01726e+06	2.65251e+06	2.29301e+06	2.60237e+06	2.72614e+06
M137T115	137.023	115.089	1.92	2.68075e+06	1.80827e+06	2.28445e+06	1.4365e+06	1.93491e+06	1.40953e+06	2.00019e+06	1.8924e+06	2.03196e+06	2.45573e+06	1.64223e+06	2.72102e+06	2.22554e+06	2.29555e+06	1.89894e+06	1.19891e+06	1.31321e+06	1.85517e+06	1.32699e+06	1.12091e+06	1.76252e+06	1.39536e+06	2.43917e+06	1.24731e+06	1.78301e+06	1.99708e+06	2.26319e+06	1.51554e+06	2.45856e+06	3.24037e+06	2.54028e+06	2.6272e+06	3.41176e+06	1.87644e+06	2.12459e+06	4.76913e+06	1.6276e+06	3.64394e+06	3.61967e+06	4.87806e+06	1.85434e+06	1.82466e+06	1.53714e+06	1.759e+06	1.98163e+06
M137T123	137.035	123.031	2.05	1.12804e+06	823032	534571	814072	539472	963587	506304	646855	853330	512447	535861	826270	724124	830506	774994	527901	619537	355296	1.36193e+06	829615	1.23014e+06	517727	787957	858988	702787	1.66156e+06	1.04737e+06	1.23175e+06	1.24689e+06	701465	734596	737002	1.27084e+06	443676	656316	1.60632e+06	514418	1.45482e+06	1.41132e+06	1.25121e+06	996223	552180	515317	545273	546154
M137T147	137.035	146.941	2.45	341455	169577	295713	196684	225374	210279	303699	290811	230169	280291	175243	260055	196573	236516	189774	280441	131645	289314	260129	261798	252013	141869	302648	270765	202391	342908	321462	231946	322353	240766	239284	170544	278480	336934	261103	317158	83089.1	544854	289217	269928	203741	210655	308123	198537	320759
M137T815	137.035	815.343	13.59	284333	188091	111617	359822	164354	244965	90906.2	296946	242019	169860	201418	149432	380606	208667	605589	106858	192927	197394	214594	243287	297970	195938	275133	201421	217221	237476	246290	105383	136269	238972	248398	577389	515420	228457	185641	522144	216049	356813	329587	285248	223546	139735	208100	202438	215765
M137T185	137.035	184.625	3.08	376568	339295	454520	238334	436966	202647	417903	410304	567157	415798	426869	407414	427091	225620	195304	432408	345293	431806	678337	282677	235781	421706	555704	414179	439423	350990	282979	551375	980573	287223	234323	248519	346087	476344	168171	380287	268572	498595	703096	250465	328507	432312	427485	142874	469872
M138T84	137.891	84.3461	1.41	1.14148e+06	1.37879e+06	1.28086e+06	1.32633e+06	1.27982e+06	1.20479e+06	1.18878e+06	1.35182e+06	1.29987e+06	1.28622e+06	1.1854e+06	1.16822e+06	1.2032e+06	1.21902e+06	1.22977e+06	1.11662e+06	1.21066e+06	1.06868e+06	1.06413e+06	950234	1.11008e+06	989638	1.21297e+06	891121	638662	820462	673301	710980	820771	1.36263e+06	1.50496e+06	1.38671e+06	1.27121e+06	1.34933e+06	1.47468e+06	628741	917251	844417	905929	946138	1.25537e+06	1.29493e+06	1.13503e+06	891659	976607
M138T614	138.019	614.163	10.24	2.2838e+06	2.09001e+06	1.34958e+06	1.61982e+06	1.94487e+06	1.46979e+06	2.45436e+06	2.63641e+06	1.81836e+06	2.03358e+06	2.03203e+06	2.4728e+06	1.73651e+06	2.14717e+06	2.18843e+06	2.68479e+06	2.42201e+06	2.45236e+06	1.79094e+06	1.69605e+06	2.0457e+06	1.82011e+06	2.60832e+06	2.52058e+06	2.77513e+06	2.54047e+06	2.75467e+06	2.55657e+06	2.14377e+06	2.11203e+06	2.10678e+06	1.70763e+06	3.00462e+06	1.57598e+06	1.70328e+06	3.43975e+06	1.53624e+06	3.16086e+06	2.82364e+06	2.53996e+06	2.24068e+06	1.37296e+06	1.47304e+06	1.47089e+06	1.52691e+06
M138T116	138.027	115.727	1.93	136148	799288	60547.8	60335.3	58313.1	57291.3	61942.6	264767	100438	143637	127555	154805	103555	84361.9	156971	54868.5	49603.2	91013	48542.1	53469.2	55605.5	55706.6	129696	49367.6	59796.1	65409.5	67389.5	73940.2	194543	141724	71540.9	157622	549761	73234.4	543015	1.40229e+06	871214	233747	92447.6	1.09e+06	91267.1	318623	76517.9	59271.7	82715.8
M138T351	138.055	351.401	5.86	163879	307529	163909	49307.2	219131	51152.9	207579	231716	180236	245723	54719.1	173731	140040	205585	227947	275736	148077	189661	52084.6	377655	260453	236141	161127	496442	57034.2	62894.3	65083	61029.7	59935.7	124325	256136	43967.1	250171	328198	184790	233876	1.10542e+06	261564	214326	305392	203992	218687	221167	219518	254197
M138T123	138.055	122.631	2.04	247964	134345	36726.8	34332.9	31607.8	34373	318670	398500	253173	236278	455366	206389	242169	231114	452376	42934.3	188170	243653	40073.6	44607.8	49699.8	41688.1	222285	46520.2	50583.6	551447	54786.1	174612	641042	183957	176432	220989	46641.2	197940	34182.3	64056.7	60209.2	230144	371928	150705	39552.8	381688	51068.2	423220	240016
M138T115	138.055	114.91	1.92	27478.7	128704	197376	152722	180555	78988	23524.1	36180	99177.6	124412	34920.3	36008.9	28489.9	150150	33215.4	171905	27719.1	34340.4	17844.6	105999	117365	257860	100056	145450	355171	55011.4	183188	240091	44556.6	21726.4	28602.1	131343	315716	37347.3	23417.2	202620	181611	177399	31942	200402	119439	32579.7	193094	35324.5	141553
M139T6	138.859	6.39654	0.11	157258	132396	134988	90750.1	124812	118555	82723.9	147076	87067.6	81977.1	89478	223670	81759	106827	100830	105607	93384.4	89966.8	72664.6	81930.5	72628.3	19915.8	126960	98486	93134.6	96738.1	92080.7	101500	87881.4	116810	124846	114925	94332.1	115352	91629.2	114715	107858	160954	143829	144860	32487.3	113823	81970.6	97957.6	100333
M139T85	138.874	85.2296	1.42	3.30434e+06	3.88654e+06	1.84098e+06	2.13336e+06	3.33112e+06	2.21013e+06	1.9359e+06	3.36857e+06	3.76736e+06	3.24648e+06	2.74584e+06	3.15241e+06	1.78244e+06	4.48227e+06	3.36782e+06	2.51522e+06	1.76633e+06	2.99161e+06	1.61957e+06	1.60145e+06	2.38899e+06	1.76651e+06	3.08123e+06	2.30867e+06	4.21693e+06	3.22375e+06	2.84175e+06	3.31624e+06	3159338	3.94521e+06	2.04385e+06	3.66986e+06	2.94024e+06	2.61485e+06	2.00019e+06	5.23679e+06	2.66421e+06	4.74872e+06	4.03415e+06	4.23066e+06	3.14705e+06	3.02244e+06	2.95683e+06	2.80395e+06	2.78917e+06
M139T84	138.889	84.3414	1.41	800784	392511	288824	284048	755378	534284	245819	281580	327107	316037	600526	730652	330307	311249	310752	582588	299368	277174	212261	190341	263845	256940	751167	480441	992950	142301	141757	160003	156409	278504	337054	352150	694090	360717	330787	1.2741e+06	223027	1.12162e+06	236913	1.0035e+06	248728	250694	210445	212882	260881
M139T97	139	97.4151	1.62	2.67362e+06	3.44664e+06	3.36012e+06	2.45769e+06	3.08416e+06	2.30698e+06	4.4188e+06	3.16057e+06	3.87531e+06	2.61518e+06	4.22322e+06	4.64184e+06	4.36427e+06	4.20594e+06	2.8343e+06	2.99887e+06	2.8873e+06	3.35425e+06	2.09232e+06	2.0539e+06	1.79761e+06	3.1589e+06	3.34051e+06	1.65188e+06	5.24394e+06	4.52892e+06	4.86756e+06	5.72464e+06	3.52525e+06	3.55519e+06	3.05203e+06	3.13237e+06	4.25361e+06	3.17097e+06	4.15993e+06	6.51971e+06	2.65394e+06	5.94479e+06	5.52646e+06	4.38125e+06	4.75978e+06	3.08472e+06	4.15835e+06	3.23382e+06	2.80451e+06
M139T78	139.001	77.9607	1.3	1.09007e+06	1.08124e+06	133839	1.37005e+06	204938	201112	394742	1.77108e+06	188226	3.41876e+06	275573	4.5756e+06	346462	481647	1.04381e+06	270300	158915	235417	194413	685525	890876	222065	3.13189e+06	760313	357422	1.0268e+06	908625	367676	162999	801032	2.18933e+06	744572	1.65298e+06	1.10116e+06	294931	1.98749e+06	1.33876e+06	1.88817e+06	1.71202e+06	1.63748e+06	358919	1.2614e+06	338410	1.17499e+06	1.36635e+06
M139T116	139.002	115.612	1.93	546072	128971	117341	538359	107321	103856	127400	95497.5	107687	351284	83796.7	646305	97427	419907	307228	100789	88598.6	82638	84327.6	71355.3	105328	98609.1	562992	370546	140188	610512	793897	134960	113511	764961	444082	317614	453241	261179	118221	706836	522451	817094	710114	733677	128002	470875	108752	432179	486347
M139T614	139.022	614.294	10.24	123683	119349	39394	102431	115694	78720.6	128426	141734	91877.2	115918	120318	122494	99387.5	111350	117295	144260	124750	134219	96575.6	107324	107500	113557	127932	152376	165643	138733	139914	131254	91085.9	113379	105095	75386.2	186460	74973.7	81672.4	182862	75669.7	177519	147734	129937	107271	46829.4	64788.2	37344.7	52870.2
M139T759	139.039	758.968	12.65	283283	269301	246434	312575	273545	263848	302866	308815	415701	495322	279012	299356	270291	293710	296743	260754	280301	256872	254793	252096	297227	259603	308055	303545	323803	288093	377854	388803	394461	279457	286839	244434	257125	302205	275060	422753	350720	361313	404689	336425	282291	230569	267454	300321	338920
M139T124	139.039	123.505	2.06	257250	123349	78871.3	97414.4	117378	76502.8	74939.2	56674.2	74591.9	75711.3	64914.8	171507	73618.2	163130	83812.2	78537.9	69784.7	70376.5	184694	58156.4	65644.1	348036	288140	64370.3	98661.4	443583	186373	612718	709827	143817	345222	728850	233344	80564.5	175134	257261	94349.6	380358	402702	127906	97672.3	231537	59549.5	302977	489760
M139T495	139.075	494.697	8.24	163946	98888.1	195383	97986	71940.7	162431	111198	57173.8	168164	36415.3	37682.8	159610	154095	156080	203515	102568	160648	185438	164323	185161	184009	166365	163201	73215.4	85196.4	114274	243172	67937.3	106452	118258	142278	36055.6	72890.1	135549	65000.4	96142.2	202652	111912	197276	163065	138302	108110	167370	113245	226712
M140T123	140.034	122.871	2.05	383331	570728	147851	173665	232069	420887	225760	189908	280736	382516	206567	351606	209193	357000	288430	381415	225873	336503	49782.8	194509	178988	278970	693635	205495	268470	64615.7	71692.2	58776.9	59750.7	227002	301634	350474	423007	318617	258712	807081	415137	361856	595223	402034	216443	251602	208387	294178	394202
M141T85	140.871	85.209	1.42	1.05323e+06	1.0689e+06	443008	520730	944149	525832	516876	952474	1.06848e+06	934946	624232	797019	461123	1.31512e+06	901207	711299	555429	782275	474471	535091	626032	494489	671872	661538	1.16329e+06	953649	720970	983072	881994	1.08331e+06	461706	989529	726781	726798	544467	1.34606e+06	773062	1.2186e+06	1.09764e+06	1.02427e+06	806448	830476	714002	813184	781923
M141T66	140.985	66.0949	1.1	8.02622e+06	2.78315e+06	4.11426e+06	5.62835e+06	4.97545e+06	5.2492e+06	1.28504e+06	1.21582e+06	4.5849e+06	3.91529e+06	2.40979e+06	7.68587e+06	1.16196e+06	4.43691e+06	5.11473e+06	3.35201e+06	1.10368e+06	2.4222e+06	1.08209e+06	5.0278e+06	1.09938e+06	2.18489e+06	3.58168e+06	1.11875e+06	4.33584e+06	1.2009e+06	3.47911e+06	2.01456e+06	2.18143e+06	5.07252e+06	6.13763e+06	5.01673e+06	2.39672e+06	2.72567e+06	3.14794e+06	6.97803e+06	2.15985e+06	8.64058e+06	6.23145e+06	3.48708e+06	5.83281e+06	4.16484e+06	5.11495e+06	4.52838e+06	3.55255e+06
M141T84	140.975	84.1795	1.4	650105	658151	212826	1.2635e+06	219998	433489	978360	676771	167204	166294	564971	896730	891444	209409	197279	228893	437904	404977	291665	469797	871451	160485	818645	1.00877e+06	397065	1.40669e+06	405570	310928	211004	154341	150568	130098	233048	408524	639027	1.38989e+06	783926	1.12111e+06	1.00834e+06	283097	209823	187514	209679	134591	202247
M141T113	141.018	113.477	1.89	973613	1.56812e+06	1.83213e+06	1.40013e+06	1.50869e+06	662325	1.02919e+06	1.14478e+06	1.48752e+06	1.63685e+06	1.12375e+06	1.61393e+06	1.35508e+06	1.14949e+06	352123	866855	628628	277067	538852	257671	1.26153e+06	972447	1.73576e+06	1.29168e+06	2.40504e+06	1.90387e+06	531270	2.42369e+06	369530	880681	639659	620838	389751	806570	1.08295e+06	1.46363e+06	943436	2.07389e+06	444729	1.47034e+06	369533	1.26216e+06	1.0726e+06	859417	1.72697e+06
M141T98	141.018	98.3765	1.64	505649	498020	128891	658936	154458	152957	719889	696089	823096	185225	197237	1.06502e+06	653241	181521	133257	153597	645303	182625	56560.6	117555	149507	591349	1.18836e+06	99288.8	2.13956e+06	1.71617e+06	2.82773e+06	2.80595e+06	1.39403e+06	639562	360534	246797	476356	547923	473428	296213	209950	1.66367e+06	608728	291073	175066	186659	182296	1.00104e+06	844388
M141T123	141.066	122.805	2.05	263441	451174	132761	134427	96156.9	384155	261714	61130.3	204589	211636	156734	906025	118533	33751.5	169224	140565	185594	99153.7	90096.9	83831.1	134196	103071	299708	115746	110808	98908.7	229585	102526	48719.3	85387.2	144674	335215	199233	98873.9	257779	321998	150983	206809	192568	221941	145705	188714	105397	146778	124341
M142T112	142.05	112.007	1.87	856396	1.17148e+06	1.32021e+06	1.81697e+06	1.18585e+06	922723	1.18548e+06	1.012e+06	513006	492362	1.39769e+06	850078	546072	386164	786857	1.49852e+06	948424	524949	1.49148e+06	573676	752475	937517	1.31484e+06	756451	466662	68946.7	483767	286269	308060	694749	1.00627e+06	497869	1.72193e+06	1.25725e+06	939678	1.2378e+06	671099	2.06197e+06	1.73737e+06	990192	839336	544439	797952	1.08489e+06	1.47647e+06
M142T82	142.05	81.6296	1.36	761616	479557	763001	778122	645753	822973	827101	662218	360938	355091	560565	605595	496277	97588.8	538887	1.09472e+06	528053	316151	839005	764302	862191	658383	746516	838142	79593.3	107061	109752	421308	117707	222007	593214	314024	756569	396527	622706	908160	800495	805560	700240	663235	621094	608388	533311	646025	615888
M142T100	142.05	100.459	1.67	569635	79888	63188.3	75588.9	107248	361872	605167	60021.5	271751	199810	426380	337889	363604	47995.4	361198	413149	69539.5	367815	19452.8	362035	294694	60485.3	555035	381755	523135	450539	59170.9	513610	549139	63520.2	590531	235207	90903	88509.8	469377	562994	337009	125181	94510.1	448413	355721	357645	368484	72411	88522.5
M142T379	142.065	378.99	6.32	99380.9	87497.2	31551	46593.1	29113.7	30649.4	66481.9	108597	93155.8	111969	94182.5	131562	81748.1	73111.5	88405.4	49594.3	58078	47588.7	30587.3	33503.6	39266.5	33544.5	156274	46811.6	35412.4	42336.3	42671.9	41848.6	41263	82980.3	100592	80554.6	136175	48806.7	84304	72127.4	59909.7	75547	75335.3	40771	62928.8	52121.2	69506.5	77701.9	61462.8
M143T84	142.972	84.2442	1.4	662975	679183	849128	1.4408e+06	853548	436133	933505	589781	691446	652730	556859	851126	618243	873929	623254	952507	435546	549641	294131	494344	870691	592590	830292	901266	1.52485e+06	1.37466e+06	1.74443e+06	1.22982e+06	899100	552872	412294	706663	981774	429048	639373	1.30953e+06	779911	1.02232e+06	1.18886e+06	1.03407e+06	729073	800981	987571	663535	683064
M143T112	142.997	112.351	1.87	462421	890960	1.71365e+06	2.21508e+06	1.97899e+06	1.52147e+06	1.50144e+06	1.26902e+06	359889	1.13225e+06	313131	521712	1.07907e+06	1.33933e+06	1.94675e+06	2.09391e+06	747334	1.55385e+06	1.20367e+06	1.33896e+06	1.57409e+06	2.17984e+06	1.23132e+06	1.51612e+06	1.44042e+06	3.13615e+06	2.07819e+06	1.37499e+06	1.16219e+06	373235	460919	1.7275e+06	3.39019e+06	1.23731e+06	800019	3.07594e+06	1.64168e+06	2.49135e+06	2.44844e+06	2.85609e+06	1.72987e+06	1.94676e+06	1.41441e+06	1.68881e+06	1.55203e+06
M143T86	142.997	85.8002	1.43	383437	120937	609321	551207	614307	682877	642645	398116	266035	258833	95303.2	329017	366572	259720	293233	555071	206073	599932	471319	418614	386276	478245	406701	427200	510275	339265	569473	351598	421289	317540	239724	2.12427e+06	369660	486520	305693	473624	356851	452940	463402	477907	393633	302164	403468	399971	380628
M143T95	143.034	95.1875	1.59	1.08886e+08	1.46483e+08	1.0919e+08	1.9757e+08	1.38726e+08	6.83069e+07	1.51146e+08	1.40676e+08	1.93739e+08	161983243	1.46555e+08	232417560	1.79704e+08	202243153	133779265	123624346	1.25623e+08	1.15336e+08	6.07891e+07	8.46974e+07	9.48877e+07	1.53402e+08	1.7687e+08	9.34976e+07	3.29561e+08	3.56685e+08	3.95705e+08	323644621	2.83471e+08	1.77307e+08	1.45168e+08	183114441	1.91497e+08	1.61946e+08	1.33461e+08	3.21342e+08	1.6235e+08	2.88869e+08	2.79576e+08	2.66245e+08	2.13519e+08	1.86928e+08	1.80022e+08	1.59171e+08	1.65709e+08
M143T647	143.107	646.504	10.78	436135	880544	62696.5	127701	114458	105691	332758	1.41502e+06	837287	1.41351e+06	1.59102e+06	2.258e+06	987808	478018	731188	272599	450400	385110	427125	273727	356375	619653	2.05261e+06	406481	123713	57571.9	568921	589744	563502	1.60182e+06	860036	729139	1.08364e+06	854218	538520	1.22038e+06	587578	878396	770923	797079	796582	767535	703250	601130	570837
M144T129	143.915	128.517	2.14	549878	450647	550876	415689	478244	421568	380936	308354	362996	392808	410079	467862	362731	386756	463888	352099	484201	411779	351543	373280	309137	329181	476172	346132	416222	312167	232845	466902	359173	607279	550110	561495	507593	460703	451919	493173	350366	494682	459148	515341	495857	417021	333017	329594	279770
M144T3	143.915	3.00896	0.05	352466	449692	399037	376408	392281	389288	0	0	410172	389518	392923	341093	395375	346687	344935	0	339461	332823	332903	328443	310678	331451	386981	332031	314167	305652	275417	303650	300628	395232	379349	375897	413858	397706	402223	321581	0	344222	337049	320018	449990	373256	354091	321510	320865
M144T24	143.915	23.8286	0.4	2.39716e+06	729799	795360	853433	1.66097e+06	2.40771e+06	2.90173e+06	3.34671e+06	2.81521e+06	2.9854e+06	2.87807e+06	1.78651e+06	1.2955e+06	2.24e+06	2.46671e+06	3.41355e+06	509256	1.29289e+06	2.16402e+06	527234	440301	1.19458e+06	1.5258e+06	554490	1.08223e+06	1.63277e+06	740211	553449	1.83773e+06	2.66183e+06	3.0605e+06	1.77841e+06	1.68566e+06	976772	2.95653e+06	447727	1.84018e+06	457110	39558.1	1.91821e+06	1.52214e+06	877417	1.64889e+06	496420	462834
M144T80	143.914	79.985	1.33	63296.4	158562	17439.9	35543.1	164224	23987.7	22988.3	146493	341196	45444.3	203388	25563.8	173729	456323	306949	18510.9	407101	263231	27945.7	30648.8	26497.1	144513	25413	32624.3	13692.7	21074.4	3136.24	37480.7	15831.8	217507	125674	569024	280847	377425	50170.7	57507.4	101220	35936.1	35995	23811.1	215111	122779	145644	284197	209695
M144T85	144.029	85.209	1.42	1.93893e+06	1.94306e+06	903726	1.20411e+06	1.08316e+06	1.42819e+06	982502	922431	861283	1.02394e+06	897423	1.64138e+06	1.08881e+06	978913	856387	1.35813e+06	1.27825e+06	862321	1.17428e+06	698776	784345	940290	1.91784e+06	1.05553e+06	157206	807675	708901	154010	131972	1.34029e+06	2.18215e+06	1.65721e+06	2.41896e+06	1.32683e+06	1.90372e+06	2.00151e+06	689256	1.50735e+06	1.34083e+06	1.56707e+06	1.28075e+06	1.16058e+06	1.01506e+06	1.10776e+06	1.02198e+06
M144T95	144.037	95.2991	1.59	3.48758e+06	8.11913e+06	2.57816e+06	1.14197e+07	7.58579e+06	2.28185e+06	9.01696e+06	8.71728e+06	1.25236e+07	9.23356e+06	8.14592e+06	4.53278e+06	1.07384e+07	1.29868e+07	7.45007e+06	7.31249e+06	7.59206e+06	6.97506e+06	3.37097e+06	5.76521e+06	5.89684e+06	9.68591e+06	3.94115e+06	5.00057e+06	5.37828e+06	2.19493e+07	2.36586e+07	1.90803e+07	1.66508e+07	3.82804e+06	3.37699e+06	4.11665e+06	1.08911e+07	9.94203e+06	8.17189e+06	1.98595e+07	1.04037e+07	6.02491e+06	1.52675e+07	1.53505e+07	1.30095e+07	1.09865e+07	3.23893e+06	9.45512e+06	1.02741e+07
M144T745	144.043	745.05	12.42	4.20745e+06	1.01071e+07	1.26252e+07	1.34715e+07	1.29922e+07	6.99819e+06	2.15095e+07	9.06158e+06	8.68499e+06	9.11017e+06	2.83551e+06	1.72361e+07	9.43199e+06	1.48861e+07	1.39152e+07	1.43392e+07	3.22775e+07	2.84048e+07	1.26808e+07	4.31073e+07	2.99657e+07	2.90998e+07	3.94395e+06	2.82033e+06	3.58368e+07	8.9697e+06	2.33958e+06	6.99849e+06	1.51872e+07	1.94915e+07	3.58947e+07	1.75918e+07	3.21402e+06	8.97889e+06	3.25412e+06	1.86832e+07	3.00614e+06	2.12463e+07	1.47282e+07	1.99665e+07	8.35031e+06	7.18931e+06	6.31398e+06	4.80978e+07	5.01708e+07
M144T732	144.043	731.955	12.2	4.28781e+06	3.25065e+06	1.62187e+07	1.24874e+07	3.0587e+06	1.30693e+07	1.4543e+07	1.38179e+07	2.89912e+06	1.16292e+07	5.68678e+06	2.60883e+07	1.3835e+07	1.26217e+07	2.20075e+06	2.72362e+06	851646	2.78651e+06	7.07089e+06	2.66223e+06	7.90154e+06	2.71973e+06	1.27385e+07	1.48309e+07	4.71879e+06	1.27237e+07	1.69544e+07	2.25277e+07	1.00497e+07	9.56521e+06	3.69562e+06	9.512e+06	1.15274e+07	8.42341e+06	1.47804e+07	5.93681e+06	1.47895e+07	5.15482e+07	1.00294e+07	1.8591e+07	1.82521e+07	1.22127e+07	7.70358e+06	2.8724e+06	3.03402e+06
M144T591	144.044	590.996	9.85	1.713e+07	1.46873e+07	1.89174e+07	2.6408e+07	1.2154e+07	1.3416e+07	9.40179e+06	1.45968e+07	1.33875e+07	1.29487e+07	1.46924e+07	2.54711e+07	3.11082e+07	2.45381e+07	1.35701e+07	1.39102e+07	1.10282e+07	1.1532e+07	3.30229e+06	1.04606e+07	1.23755e+07	1.33595e+07	2.04065e+07	1.18478e+07	1.68832e+07	2.59114e+07	1.48896e+07	1.57308e+07	1.33746e+07	1.23793e+07	1.18612e+07	1.91053e+07	2.97964e+07	1.62191e+07	8.30123e+06	1.85648e+07	9.82702e+06	6.48045e+06	5.70482e+06	1.92682e+07	9.79299e+06	3.28281e+07	6.86227e+06	1.16389e+07	1.62143e+07
M144T801	144.044	800.605	13.34	1.41071e+07	3.11731e+07	2.29241e+07	1.46728e+07	1.42244e+07	3.99819e+07	2.59331e+07	3.2287e+07	2.55803e+07	1.38095e+07	1.42411e+07	7.00408e+06	1.42479e+07	4.78054e+06	5.24652e+07	2.78851e+07	1.47705e+07	8.72204e+06	5.72808e+07	4.2596e+07	1.49561e+07	4.10536e+07	1.65708e+07	4.85037e+07	2.62684e+07	6.29069e+06	5.27968e+07	4.94334e+07	1.46675e+07	7.15302e+07	2.40608e+07	1.88272e+07	5.0975e+07	1.03573e+07	1.38973e+07	2.21628e+07	3.99038e+07	63579129	1.90114e+07	1.83668e+07	6.15893e+07	9.03925e+06	1.28882e+07	4.54342e+06	2.47243e+07
M144T551	144.044	550.671	9.18	9.94094e+06	3.05111e+06	1.37347e+07	8.55962e+06	7.91545e+06	1.00418e+07	2.84383e+06	1.34305e+07	5.28062e+07	1.39376e+07	4.01381e+07	1.86003e+07	1.29962e+07	1.38566e+07	1.62048e+07	2.53459e+06	2.55223e+06	1.60353e+06	6.4821e+06	2.43692e+06	1.58196e+07	6.30559e+06	1.806e+07	1.24091e+07	9.64101e+06	1.7906e+07	1.24803e+07	1.17752e+07	1.20201e+07	1.70025e+07	3.27188e+06	1.02577e+07	9.73036e+06	1.29828e+07	2.94194e+06	5.27777e+06	1.36701e+07	1.06281e+07	4.28552e+06	3.99715e+06	1.4211e+07	7.20963e+06	6.98549e+06	2.49118e+06	9.14513e+06
M144T691	144.044	690.841	11.51	1.13209e+07	1.96745e+07	1.5115e+07	6.15143e+06	1.1396e+07	1.45326e+07	3.54789e+06	1.55941e+07	2.2978e+07	1.39653e+07	5.52227e+06	1.98679e+07	1.31762e+07	3.00924e+07	1.65355e+07	1.54576e+07	3.08734e+06	3.06165e+06	2.07469e+07	1.97083e+07	2.30578e+07	2.6563e+07	2.3134e+07	1.23159e+07	9.46511e+06	6.94648e+06	1.45114e+07	7.69812e+06	1.53728e+07	4.22731e+06	1.61105e+07	3.94298e+06	7.83087e+06	3.75407e+06	1.48224e+07	6.79189e+06	7.4509e+06	5.8819e+06	5.23042e+06	1.1346e+07	3.75787e+06	7.33789e+06	3.17558e+06	8.15615e+06	1.55405e+07
M144T622	144.044	621.909	10.37	2.00019e+07	2.36084e+07	1.40354e+07	3.51639e+06	1.51932e+07	1.49405e+07	1.42739e+07	1.35414e+07	1.37474e+07	28376542	8.01953e+06	2.11487e+07	1.36596e+07	1.30686e+07	1.35129e+07	2.90465e+06	1.23209e+07	6.42471e+06	1.72622e+06	2.97271e+06	1.30203e+07	1.26338e+07	1.64921e+07	3.13618e+06	3.43646e+06	3.42178e+06	1.37473e+07	7.35115e+06	3.21637e+06	2.64386e+07	2.43947e+07	1.09772e+07	4.03682e+06	1.621e+07	7.68861e+06	2.28138e+07	2.574e+07	2.43414e+07	9.83132e+06	7.90934e+06	3.78067e+06	7.71588e+06	3.48715e+07	3.01333e+06	1.35778e+07
M144T649	144.045	649.459	10.82	6.52045e+06	1.42702e+07	1.61977e+07	7.27729e+06	1.68985e+07	1.39578e+07	2.55895e+07	1.13093e+07	1.29457e+07	1.5096e+07	4.46721e+06	4.64512e+06	1.60064e+07	3.13471e+06	1.86764e+07	1.42655e+07	1.13444e+07	1.00675e+07	2.8754e+07	1.32981e+07	1.31925e+07	6.42339e+06	1.783e+07	3.20454e+06	3.62785e+06	3.56273e+06	8.85341e+06	3.31587e+06	1.46585e+07	1.7377e+07	2.84727e+07	3.82765e+06	3.83703e+06	9.53284e+06	7.81336e+06	1.68733e+07	3.21969e+06	5.92626e+06	5.47706e+06	1.27004e+07	8.91154e+06	3.40784e+06	7.79833e+06	3.13559e+06	2.06853e+07
M144T676	144.044	675.938	11.27	1.82481e+07	2.65174e+06	2.63421e+06	6.57157e+06	1.1127e+07	8.21867e+06	2.35317e+06	1.57127e+07	5.5565e+06	9.55363e+06	1.63685e+07	1.24129e+07	1.02176e+07	7.83994e+06	2.20938e+06	2.25537e+06	1.13066e+07	2.23802e+06	6.07656e+06	2.23502e+06	664250	2.14112e+06	3.09738e+06	2.40285e+06	2.50792e+06	2.52081e+06	1.2791e+07	2.32738e+06	2.29993e+06	9.64622e+06	3.13722e+06	9.89363e+06	2.69322e+06	1.7341e+07	7.3017e+06	1.53062e+07	1.24182e+07	1.65096e+07	3.08403e+07	9.46366e+06	3.59487e+07	6.06458e+06	1.0433e+07	8.13548e+06	1.89026e+07
M144T537	144.044	536.999	8.95	2.11495e+07	1.3642e+07	2.51824e+06	6.78303e+06	1.76189e+07	1.29887e+07	1.56856e+07	2.41359e+06	2.40989e+06	1.33383e+07	2.23437e+06	3.16709e+06	6.71392e+06	2.28532e+06	2.31004e+06	2.22612e+06	2.15553e+06	6.75208e+06	7.27566e+06	9.61163e+06	2.18084e+06	1.73043e+06	11077019	989088	2.4593e+06	7.90874e+06	1.29154e+07	7.11864e+06	1.15176e+07	1.70112e+07	1.99755e+07	8.70029e+06	2.61375e+06	1.07062e+07	2.56495e+06	4.61891e+06	2.27805e+06	11323427	3.65288e+06	3.45721e+06	2.73704e+06	1.34908e+06	7.51696e+06	2.2447e+06	1.22346e+07
M144T565	144.044	564.697	9.41	8.80512e+06	1.56487e+07	1.21247e+07	5.65127e+06	1.4252e+07	1.5565e+07	1.38939e+07	3.22323e+06	3.13525e+06	1.13338e+07	2.82662e+06	1.39913e+07	1.15244e+06	1.28454e+07	2.9114e+06	5.95899e+06	2.83636e+06	2.96124e+06	1.32713e+07	1.62096e+07	9.573e+06	7.38725e+06	3.9844e+06	1.09512e+07	1.58994e+07	3.18658e+06	1.15491e+07	1.30746e+07	1.10071e+07	3.72966e+06	1.18881e+07	1.26032e+07	8.40447e+06	1.54835e+07	3.44052e+06	6.28878e+06	1.05514e+07	2.36681e+07	4.97438e+06	4.62728e+06	1.40449e+07	3.12891e+06	6.79296e+06	3.90586e+07	1.41233e+07
M144T704	144.043	703.705	11.73	4.4245e+06	3.54493e+06	1.62964e+07	1.48745e+07	3.25697e+06	1.37675e+07	3.74256e+07	3.17427e+06	3.15769e+06	1.44511e+07	1.678e+07	2.05891e+07	2.29199e+07	3.02319e+06	6.45318e+06	1.05726e+06	3.36086e+06	2.05205e+07	2.83543e+06	6.43767e+06	2.81297e+06	2.74859e+06	1.03144e+07	3.0193e+06	1.66172e+07	1.37645e+07	1.48364e+07	9.52425e+06	8.00484e+06	4.58392e+07	1.77586e+07	3.97785e+07	7.63021e+06	1.70328e+07	1.57617e+07	6.15354e+06	1.42953e+07	4.3326e+07	2.94345e+07	1.18806e+07	8.63849e+06	6.26773e+06	2.74763e+07	1.34298e+07	3.20252e+06
M144T524	144.044	523.542	8.73	3.80774e+06	9.09853e+06	1.41998e+07	6.87804e+06	8.97745e+06	1.34492e+07	1.3375e+07	2.74172e+06	2.69089e+06	8.30344e+06	2.68896e+06	2.43515e+07	2.03243e+07	8.1047e+06	1.13831e+07	1.20737e+07	2.47755e+06	2.55374e+06	2.51047e+06	1.22639e+07	1.30443e+07	1.20662e+07	1.70834e+07	2.66158e+06	1.19924e+07	7.0191e+06	1.25916e+07	5.06014e+06	1.32698e+07	1.00186e+07	3.28556e+06	8.4875e+06	8.61002e+06	3.07422e+06	7.6605e+06	5.38434e+06	1.22044e+07	4.80415e+06	4.34844e+06	3.91492e+06	3.02227e+06	7.17757e+06	5.50295e+06	1.20146e+07	1.16617e+07
M144T719	144.044	718.706	11.98	4.7058e+07	1.61753e+07	1.09782e+07	9.0231e+06	1.45692e+07	1.70015e+07	9.68709e+06	1.00974e+07	1.91287e+07	1.47259e+07	2.63577e+06	4.44309e+06	2.96346e+06	9.14759e+06	1.82474e+07	1.40663e+07	2.08916e+07	1.38258e+07	2.29308e+07	2.84946e+06	1.40916e+07	2.94323e+06	8.48511e+06	1.43127e+07	1.1571e+06	3.29567e+06	3.30734e+06	2.57758e+06	1.31963e+07	8.87193e+06	3.77926e+06	7.93383e+06	7.72363e+06	1.31354e+07	1.28401e+07	7.21679e+07	1.37282e+07	5.66479e+06	5.29086e+06	1.98029e+07	3.5672e+06	3.32586e+06	3.1552e+06	3.09409e+06	3.32996e+06
M144T786	144.043	785.684	13.09	1.19433e+07	4.1178e+06	1.06054e+07	2.22623e+07	9.30578e+06	7.72573e+06	2.48964e+07	1.73216e+07	1.44438e+07	1.5711e+07	1.25151e+07	2.77112e+07	1.48995e+07	2.80129e+07	3.51133e+06	3.3543e+06	1.53535e+07	1.59885e+06	3.4715e+06	3.17925e+06	1.37133e+07	3.41423e+06	1.42622e+07	3.4065e+06	1.4346e+07	3.80891e+06	3.62981e+06	3.64844e+06	1.26784e+07	4.74802e+06	4.43211e+06	8.82255e+06	4.2054e+06	1.97253e+07	1.52022e+07	3.2051e+07	3.68798e+06	3.77979e+07	2.47085e+07	2.40708e+07	4.36057e+06	1.46383e+07	7.87746e+06	3.92761e+07	1.23175e+07
M144T636	144.045	636.156	10.6	1.87289e+07	3.20731e+06	3.28298e+06	6.58446e+06	3.12736e+06	1.52644e+07	3.06819e+06	8.26955e+06	3.01403e+06	2.93931e+06	1.48248e+07	1.39484e+07	1.24445e+07	1.36131e+07	2.67056e+06	1.07771e+07	1.02585e+07	6.62234e+06	2.81235e+06	7.62771e+06	2.42455e+06	7.7674e+06	3.86175e+06	1.62749e+07	2.2719e+07	1.87278e+07	1.46505e+07	1.18101e+07	1.22882e+07	3.74836e+06	3.60516e+06	1.59811e+07	7.35913e+06	1.25767e+07	8.50816e+06	2.65524e+07	2.81359e+06	1.96082e+07	2.90337e+07	9.86701e+06	1.44161e+07	2.51503e+07	2.73262e+06	5.50003e+07	2.8593e+06
M144T665	144.045	665.293	11.09	3.80372e+06	8.92585e+06	3.15052e+06	1.37803e+07	1.05124e+07	1.21568e+07	2.94154e+06	2.76905e+06	2.86226e+06	1.10582e+07	2.74821e+06	3.86495e+06	2.59107e+06	8.43314e+06	2.55252e+06	2.4875e+06	2.61679e+06	7.65645e+06	1.67145e+06	6.96706e+06	1.00558e+07	2.59549e+06	3.50661e+06	2.29056e+07	2.34857e+07	2.50998e+07	1.22565e+07	2.7119e+06	1.17483e+07	1.52666e+07	3.40085e+06	3.30387e+06	3.31356e+07	9.28172e+06	7.31272e+06	2.21048e+07	1.36118e+07	5.14558e+06	4.53978e+06	4.15352e+06	3.36914e+06	5.23338e+06	9.23004e+06	2.61536e+06	2.6872e+06
M144T496	144.043	496.019	8.27	1.19079e+07	2.93315e+06	1.27359e+07	1.29416e+07	1.3047e+07	8.69804e+06	1.30446e+07	2.67511e+06	2.68467e+06	2.6394e+06	1.15752e+07	8.08324e+06	6.56651e+06	2.39735e+07	1.18192e+07	1.09334e+07	2.54381e+06	2.58856e+06	5.15611e+06	2.5352e+06	1.29317e+07	7.34538e+06	3.32902e+06	2.50453e+06	2.71565e+06	8.523e+06	1.26593e+07	2.46532e+06	1.15383e+07	1.17304e+07	3.3156e+06	8.13873e+06	3.00339e+06	3.02696e+06	3.0114e+06	5.32348e+06	6.13208e+06	1.29506e+07	4.36288e+06	4.2163e+06	3.10541e+06	2.7815e+06	5.9817e+06	1.32541e+07	2.61723e+06
M144T757	144.043	756.799	12.61	2.85745e+07	6.76779e+06	7.14875e+06	1.63144e+07	1.60515e+07	8.84448e+06	3.42809e+06	9.03958e+06	8.62226e+06	1.85797e+07	2.2338e+07	2.03412e+07	9.46103e+06	8.40763e+06	1.33994e+07	1.3435e+07	3.1301e+06	1.237e+07	2.97243e+06	2.9802e+06	3.03163e+06	6.78412e+06	2.13086e+07	2.68478e+07	3.49309e+06	1.51164e+07	1.64157e+07	7.65314e+06	3.18639e+06	1.207e+07	1.43527e+07	8.6106e+06	1.59173e+07	1.4253e+07	1.09873e+07	2.30524e+07	1.74858e+07	2.04457e+07	1.29984e+07	2.09484e+07	1.42174e+07	8.78042e+06	1.3003e+07	3.12846e+06	3.41585e+06
M144T509	144.044	509.462	8.49	9.53696e+06	2.88984e+06	2.73329e+06	1.59283e+07	2.61108e+06	1.37657e+07	4.98337e+06	2.62566e+06	2.58972e+06	6.91459e+06	7.36256e+06	3.38728e+06	2.53518e+06	1.11783e+07	1.21252e+07	1.22672e+07	2.36328e+06	1.27031e+07	2.80844e+07	2.35971e+06	7.27264e+06	8.83185e+06	1.95207e+07	2.47821e+06	1.399e+07	1.30133e+07	9.93029e+06	2.33199e+06	1.00158e+07	1.80796e+07	1.47745e+07	8.19534e+06	2.96817e+06	2.87771e+06	2.70503e+06	5.09404e+06	4.45278e+06	3.57081e+07	4.18498e+06	3.99239e+06	2.91164e+06	2.60717e+06	6.90535e+06	5.86109e+06	3.22954e+07
M144T579	144.044	578.875	9.65	1.09006e+07	1.10699e+07	2.7265e+06	2.65641e+06	7.72051e+06	1.27839e+07	5.73113e+06	2.70599e+06	2.45025e+06	8.92863e+06	8.02874e+06	3.44741e+06	2.50957e+06	2.44645e+06	1.03081e+07	5.97182e+06	2.24804e+06	6.54299e+06	1.16693e+07	6.93805e+06	1.01835e+07	6.89363e+06	1.58039e+07	1.08609e+07	9.74655e+06	2.70194e+06	1.24962e+07	9.26337e+06	2.35666e+06	3.1617e+06	1.32385e+07	2.94898e+06	3.01432e+06	2.91614e+06	2.73512e+06	2.6768e+07	7.41799e+06	2.28724e+07	4.01606e+06	3.80888e+06	2.99611e+06	2.56917e+06	6.55425e+06	1.48322e+06	2.4187e+06
M144T608	144.044	607.756	10.13	1.65822e+07	1.23779e+07	4.88786e+06	1.46466e+07	3.47237e+06	8.66092e+06	14372526	1.48052e+07	9.24656e+06	3.35651e+06	1.26859e+07	4.4399e+06	3.05315e+06	6.34281e+06	2.95589e+06	1.32012e+07	3.02956e+06	6.10958e+06	1.46768e+07	1.36587e+07	3.00135e+06	5.62545e+06	4.48314e+06	1.55614e+07	3.48899e+06	1.35744e+07	3.54254e+06	8.60676e+06	1.63101e+07	4.08285e+06	4.14979e+06	1.22905e+07	8.1584e+06	3.69229e+06	8.86203e+06	2.12663e+07	1.34711e+07	1.75803e+07	5.28598e+06	5.09489e+06	2.04981e+07	3.19085e+06	6.36064e+06	5.78768e+06	3.03191e+06
M144T96	144.065	96.2243	1.6	3.3711e+06	2.76382e+06	1.13227e+06	4.88948e+06	2.6628e+06	1.6392e+06	4.63856e+06	3.28829e+06	4.05441e+06	2.99063e+06	3.51278e+06	7.15384e+06	3.67803e+06	4.75121e+06	3.10724e+06	4.2336e+06	3.89934e+06	2.79943e+06	2.16784e+06	2.42996e+06	2.03206e+06	4.74913e+06	3.83361e+06	1.77343e+06	1.31433e+06	2.64166e+06	1.25208e+06	1.41258e+06	3.09029e+06	3.19439e+06	4.25605e+06	4.50558e+06	3.35703e+06	3.51621e+06	3.57688e+06	5.10201e+06	2.57013e+06	4.97426e+06	5.91219e+06	4.61857e+06	4.02555e+06	3.64922e+06	3.18627e+06	3.20424e+06	2.86212e+06
M145T84_1	144.869	84.3257	1.41	1.69645e+06	1.69107e+06	1.56815e+06	2.15813e+06	2.0815e+06	1.6278e+06	2.00901e+06	1.81357e+06	1.89566e+06	1.79944e+06	1.58789e+06	2.00732e+06	1.66288e+06	2.08687e+06	1.78057e+06	1.77544e+06	1.52249e+06	1.63989e+06	1.40085e+06	1.44588e+06	1.92156e+06	1.73621e+06	2.01246e+06	1.83677e+06	2.21562e+06	2.17854e+06	2.18416e+06	2.25403e+06	2.03437e+06	1.68021e+06	1.60363e+06	2.11e+06	1.94604e+06	1.47127e+06	1.76254e+06	2.2743e+06	2.09808e+06	2.30817e+06	2.23784e+06	2.14692e+06	2.04739e+06	1.89893e+06	2.06637e+06	1.73223e+06	2.11939e+06
M145T2	144.922	2.49297	0.04	258441	267828	243822	257979	244962	262311	232694	235834	239355	238394	256079	285922	223256	224704	229935	238534	219876	215175	207818	221882	201663	198944	307336	237356	191853	216219	189990	211782	192229	302577	242479	270543	251254	270792	249127	328011	211571	299369	260182	323471	267246	242159	248581	214322	190125
M145T806	144.922	805.633	13.43	1.95247e+06	6.79301e+06	1.9164e+07	1.6315e+07	1.47133e+07	6.14666e+06	1.65036e+07	1.76342e+07	1.51984e+07	1.55228e+07	1.4953e+07	6.93834e+06	1.75457e+07	1.56248e+07	1.24294e+07	8.22258e+06	1.23868e+07	1.08002e+07	4.62741e+06	3.76097e+06	5.79012e+06	1.58703e+06	1.25508e+07	8.11122e+06	9.59188e+06	5.3068e+06	1.59448e+06	1.04154e+07	8.29235e+06	1.2324e+07	1.40492e+07	8.29355e+06	1.751e+07	2.02106e+07	1.65576e+07	465786	4.519e+06	1.3438e+06	6.68442e+06	2.21876e+06	1.82609e+07	9.78916e+06	5.03568e+06	3.69557e+06	9.26412e+06
M145T7	144.943	7.27742	0.12	342705	299645	264302	324706	226686	343411	212738	323506	204215	223816	199284	324530	296918	263170	256669	238860	225940	264774	223668	154360	219828	272522	331604	245417	258151	208325	261702	253861	233433	404156	256661	241389	355837	348323	400474	695060	231886	539056	513212	546762	243372	312762	264279	192461	250893
M145T84_2	144.969	84.3608	1.41	251214	2.1616e+06	263861	354579	214250	349869	269209	189151	144240	218792	470521	1.04694e+06	148148	247719	259799	236468	548745	205221	202469	301870	323681	203112	2.5055e+06	257125	465890	430237	480531	461531	283189	103193	253600	166548	282441	2.51673e+06	193721	2.16192e+06	203515	356043	354037	360114	180946	906350	227441	182849	180349
M145T86	145.013	86.1136	1.44	179239	1.26248e+07	2.7516e+06	3.17402e+06	3.41068e+06	2.59821e+06	2.33269e+06	1.04622e+07	1.2552e+06	1.14839e+07	3.3684e+06	4.30362e+06	6.3522e+06	7.5643e+06	1.772e+07	5.66349e+06	6.5164e+06	1.13545e+07	2.28411e+06	3.95818e+06	4.23714e+06	3.88766e+06	1.43803e+07	3.87643e+06	1.54452e+06	1.47498e+06	1.89998e+06	1.60229e+06	3.0027e+06	668576	1.36759e+06	1.08568e+07	1.58454e+07	1.48231e+07	8.7815e+06	1.14796e+07	6.64359e+06	9.25898e+06	7.95461e+06	1.04782e+07	6.51264e+06	7.30498e+06	6.00076e+06	6.80656e+06	6.45184e+06
M145T111	145.049	110.907	1.85	9.61773e+06	4.68861e+06	123213	107182	135044	132571	998557	5.30213e+06	1.06843e+07	4.52657e+06	4.24551e+06	8.481e+06	4.28917e+06	6.29462e+06	2.65314e+06	514720	4.92264e+06	3.23618e+06	102402	389847	78185.6	662031	5.25959e+06	72233.7	474695	720312	130014	436705	851341	1.10828e+07	3.37021e+06	6.06747e+06	3.1694e+06	2.70035e+06	7.72229e+06	5.9311e+06	2.74286e+06	5.11894e+06	4.12608e+06	4.18278e+06	3.53208e+06	3.13118e+06	3.08654e+06	2.47153e+06	3.02858e+06
M145T80	145.049	80.3697	1.34	354558	1.20249e+06	721038	880208	637338	1.13753e+06	666760	1.06125e+06	401392	2.47801e+06	782543	1.328e+06	1.01894e+06	1.52391e+06	819659	822214	829744	785372	1.0833e+06	641057	797066	631017	3.6203e+06	590795	497485	459311	556933	543237	718410	311007	1.88766e+06	2.35273e+06	1.53275e+06	3.1423e+06	1.38025e+06	3.06446e+06	675123	1.06448e+06	779343	1.15429e+06	1.46857e+06	959547	1.31264e+06	755385	751622
M145T91	145.061	90.9722	1.52	3.56834e+07	2.24388e+07	1.32392e+07	2.14287e+07	8.11389e+06	9.63216e+06	1.69253e+07	2.2295e+07	2.42787e+07	1.74686e+07	2.21871e+07	2.20934e+07	2.05109e+07	1.91432e+07	2.79469e+07	1.52925e+07	2.55083e+07	1.86519e+07	1.54539e+07	1.49971e+07	1.25676e+07	1.38995e+07	3.36521e+07	1.38498e+07	1.98861e+07	6.49566e+06	2.8227e+06	4.01857e+06	8.81434e+06	3.74194e+07	3.29958e+07	2.69112e+07	1.4004e+07	2.81857e+07	2.44282e+07	3.16807e+07	1.70434e+07	2.89317e+07	2.60445e+07	2.37503e+07	1.98557e+07	1.63507e+07	1.67533e+07	1.68477e+07	1.63681e+07
M145T136	145.086	136.123	2.27	4.9509e+06	5.26984e+06	378158	141819	261054	372897	2.92479e+06	117862	370326	1.97427e+06	385743	426501	89354.8	377623	86087.4	5.94481e+06	5.28654e+06	386976	1.28067e+06	3.5936e+06	114592	3.87571e+06	5.42932e+06	111315	3.61774e+06	440401	453017	4.94664e+06	432034	4.64518e+06	3.92203e+06	396067	378546	7.47004e+06	3.22759e+06	614021	416179	545148	7.71636e+06	474083	191264	2.69371e+06	391765	126553	429680
M145T89	145.097	89.1325	1.49	1.32363e+06	1.02549e+06	540359	466777	790595	513632	502983	758387	807214	888064	805933	797490	729724	516324	576632	918542	817091	521492	712346	778786	845439	496311	1.64432e+06	830551	246718	964255	410289	534796	266671	1.43087e+06	1.21319e+06	698687	484845	846310	686174	1.00109e+06	904072	923620	974135	691412	808537	667105	521078	561487	558696
M146T601	145.692	601.314	10.02	239028	147536	0	0	0	0	4027.12	153153	130345	191740	231484	208050	202257	218282	225033	178921	202691	176372	0	0	155332	0	263473	144167	0	0	0	0	0	204300	225638	203183	215547	189111	221559	328497	193959	390782	323795	318512	221648	206098	230824	208112	216399
M146T807	145.923	806.534	13.44	154146	744650	1.31432e+06	328043	1.98929e+06	1.06151e+06	1.05966e+06	959279	1.6244e+06	1.45535e+06	1.59643e+06	421781	1.62317e+06	1.51576e+06	797190	590761	1.35914e+06	1.01027e+06	551604	460236	1.17617e+06	1.13666e+06	1.19338e+06	1.04191e+06	797515	534718	372080	245384	476817	217017	274159	621598	1.13952e+06	785063	558830	87988.9	271954	102616	116197	134829	1.55237e+06	735932	768656	1.10806e+06	479495
M146T8	145.941	7.88329	0.13	246221	169574	195671	159878	170856	217227	142728	138470	122737	174420	145137	273453	171394	185228	116117	169089	177660	132138	144331	115347	168176	124093	262029	116117	197220	134059	163972	83103.4	165514	238866	167824	245477	119006	137704	203354	318063	103012	346361	251597	280984	163334	105593	157067	153665	170562
M146T90_1	145.949	90.2316	1.5	3.94123e+06	2.3322e+06	2.90459e+06	1.92015e+06	3.54583e+06	2.94038e+06	2.14823e+06	2.74095e+06	2.99372e+06	3.01302e+06	2.84341e+06	2.43773e+06	2.00175e+06	2.12031e+06	2.20692e+06	2.00928e+06	3.18189e+06	2.4793e+06	2.8191e+06	2.67775e+06	1.98327e+06	2.0683e+06	2.36838e+06	2.87571e+06	1.0052e+06	2.22965e+06	1.00594e+06	1.17735e+06	1.89851e+06	3.43979e+06	2.81369e+06	3.27122e+06	1.02546e+06	3.03913e+06	1.65777e+06	4.04278e+06	1.74328e+06	3.89212e+06	2.92962e+06	3.0142e+06	2.10552e+06	1.98514e+06	2.16325e+06	1.4427e+06	2.20815e+06
M146T84	145.998	84.1673	1.4	333578	1.20749e+07	251459	302066	117531	307583	330001	374620	8.31613e+06	157196	295227	275138	164858	5.31792e+06	315501	248232	184618	1.05608e+07	203395	236291	230325	251472	367742	183187	5.38519e+06	2.46971e+06	2.87003e+06	1.6434e+06	2.91757e+06	262012	366246	163036	413921	1.07437e+07	328006	1.85884e+07	205089	333402	263044	1.37582e+07	217908	182555	198985	241339	9.4237e+06
M146T124	146.026	123.508	2.06	3.59911e+06	8.46115e+06	4.4033e+06	1.09904e+07	8.50864e+06	6.08748e+06	1.39594e+07	7.30043e+06	4.37823e+06	7.54206e+06	5.06159e+06	5.5582e+06	5.36022e+06	7.83877e+06	9.55216e+06	7.66e+06	6.51654e+06	6.2246e+06	6.99467e+06	5.36958e+06	8.30841e+06	6.57703e+06	1.24956e+07	8.06036e+06	4.23017e+06	3.42384e+06	4.86426e+06	3.34792e+06	2.92728e+06	5.60717e+06	5.43509e+06	1.44777e+07	1.3513e+07	9.75049e+06	9.94581e+06	1.53431e+07	6.10973e+06	1.30172e+07	1.24316e+07	1.10325e+07	8.35764e+06	7.0029e+06	6.48005e+06	6.42653e+06	6.12285e+06
M146T207	146.026	207.411	3.46	862721	2.58801e+06	1.44357e+06	2.62644e+06	2.46672e+06	1.72479e+06	3.46151e+06	2.04102e+06	2.05261e+06	1.90599e+06	1.28944e+06	1.18182e+06	1.51297e+06	3.14232e+06	2.44725e+06	2.07588e+06	1.97076e+06	2.14124e+06	2.12746e+06	1.68141e+06	2.12964e+06	2.33258e+06	2.52835e+06	2.03998e+06	1.4177e+06	1.54638e+06	1.18046e+06	1.04106e+06	1.20662e+06	1.55373e+06	1.23803e+06	2.74482e+06	3.28041e+06	1.78461e+06	3.0709e+06	3.9243e+06	1.58394e+06	3.25266e+06	2.48026e+06	2.37814e+06	2.04561e+06	1.80999e+06	1.60921e+06	1.60555e+06	1.73445e+06
M146T167	146.026	167.234	2.79	165971	202820	144037	1.43662e+06	1.0688e+06	2.67118e+06	1.0821e+06	188780	950056	744297	550445	626285	2.24816e+06	179423	1.43013e+06	2.74778e+06	1.67486e+06	948048	161209	136811	2.19111e+06	740503	2.91266e+06	1.80407e+06	243102	124312	1.12191e+06	764952	125679	169693	617916	1.69091e+06	1.34417e+06	1.06236e+06	1.69863e+06	3.76697e+06	2.49776e+06	3.48226e+06	1.17692e+06	1.37252e+06	946687	1.40316e+06	2.74543e+06	766813	1.82764e+06
M146T83_1	146.045	83.149	1.39	7.25223e+07	4.51842e+07	5.88274e+07	5.09389e+07	2.61707e+07	7.55777e+07	5.30705e+07	5.69855e+07	3.1443e+07	2.91476e+07	5.50544e+07	4.76533e+07	3.19092e+07	2.00417e+07	4.89007e+07	4.63555e+07	3.60176e+07	3.78452e+07	4.98489e+07	4.35808e+07	4.3134e+07	3.63815e+07	7.40242e+07	3.91384e+07	1.94347e+07	9.55126e+06	1.15684e+07	5.79476e+06	1.06282e+07	5.02194e+07	7.59084e+07	4.17639e+07	6.78098e+07	3.90719e+07	7.22834e+07	6.94103e+07	3.5799e+07	6.00435e+07	5.58333e+07	5.08939e+07	4.00528e+07	3.67244e+07	3.59017e+07	3.57487e+07	3.55382e+07
M146T90_2	146.064	90.1455	1.5	1.3518e+06	873436	530489	714662	262013	403745	571905	589962	945155	950983	547330	642108	690025	864665	1.4614e+06	423245	880303	588129	480495	532374	426226	439601	1.21183e+06	279818	522204	39108.6	4358.83	3149.54	169624	1.45853e+06	1.55214e+06	848883	321291	1.19777e+06	1.09154e+06	1.38189e+06	497006	679231	1.02321e+06	838744	568397	584235	614115	513341	439794
M146T118	146.081	117.888	1.96	729382	956371	521268	857833	658912	573441	1.11989e+06	777229	586549	740260	683176	1.1269e+06	694013	728626	1.06485e+06	866132	706633	491979	639613	635477	1.09543e+06	865781	1.02017e+06	962239	824894	548389	511143	443642	393552	815379	594898	574723	918678	408813	623565	1.31044e+06	764416	1.10902e+06	1.03441e+06	1.0091e+06	757988	742113	733935	634207	730800
M146T100	146.081	99.8181	1.66	746285	835887	458829	990014	624775	549670	767729	637175	446370	130322	483951	1.19053e+06	541535	116527	576048	992162	475553	476064	503237	572048	199732	730872	1.10706e+06	1.05407e+06	111192	55626.4	36979.3	401095	50347.2	577085	625859	453463	947663	463534	514725	1.32033e+06	517297	1.11763e+06	242357	641960	473770	456925	684800	678603	554198
M146T83_2	146.091	82.5392	1.38	191808	174409	274830	201153	118574	271955	116615	172701	144911	69162.9	194800	169615	111934	83192.8	205162	190475	145289	175071	203724	150647	165718	170745	282203	169097	23125.7	7404.89	8438.48	15061.7	13447	146730	260997	163768	226046	164594	219731	241360	129095	256059	186773	132989	151414	91468.9	163443	122486	110905
M147T84	146.866	84.3257	1.41	1.83392e+06	1.68333e+06	1.48876e+06	2.1774e+06	1.94953e+06	1.45005e+06	1.85865e+06	1.55479e+06	1.772e+06	1.77606e+06	1.67151e+06	1.92811e+06	1.58117e+06	1.9106e+06	1.66372e+06	1.87583e+06	1.43488e+06	1.68743e+06	1.29459e+06	1.43976e+06	1.94808e+06	1.7632e+06	2.01335e+06	1.83816e+06	2.13886e+06	2.18982e+06	2.2229e+06	2.1767e+06	2.03093e+06	1.66491e+06	1.67715e+06	2.08087e+06	1.88404e+06	1.55907e+06	1.69557e+06	2.15534e+06	1.95798e+06	2.40427e+06	2.12803e+06	2.17335e+06	1.96317e+06	1.86194e+06	1.95414e+06	1.81615e+06	2.01913e+06
M147T593	146.917	592.951	9.88	243980	112485	879849	629871	1.82211e+06	708035	928707	827727	1.06523e+06	202673	699763	179193	225843	891944	144519	803722	890700	784619	196900	751726	963269	201800	100144	1.10501e+06	264684	631698	618411	161509	199972	214451	257604	223790	210227	1.12441e+06	234577	373859	215705	2.24399e+06	277141	286511	248303	860797	219441	212998	730795
M147T800	146.912	800.273	13.34	1.29159e+06	175009	216567	168254	298082	824073	179282	429487	149836	160607	465936	207826	449490	281071	827790	409398	45192.3	140152	522018	386729	856967	255602	192607	223755	563287	669580	138442	132048	1.21056e+06	1.91286e+06	177140	187222	188781	897164	187430	240472	199431	209083	212637	223008	1.48402e+06	155291	840291	141557	128813
M147T8	146.922	8.026	0.13	207532	131197	130281	101452	153685	206567	177184	164255	84229.5	93711.1	64435.9	138685	258895	103336	112275	93187.4	100938	112986	77989.7	100632	105474	96247.9	161860	174594	143586	63721.2	115165	104813	108345	118060	146212	196601	167475	111309	236248	273639	83067.9	330368	239109	316707	197480	146289	99540.7	147625	183991
M147T329	146.917	329.389	5.49	1.48003e+06	333459	565236	1.05285e+06	758229	1.53785e+06	822830	605708	1.1004e+06	904001	67809.6	340187	1.04862e+06	299166	2.1263e+06	2.02773e+06	1.06622e+06	1.40773e+06	1.67197e+06	920243	1.96755e+06	1.01848e+06	394915	1.56714e+06	923443	743041	870367	233360	526492	276088	2.34748e+06	964545	347709	2.77152e+06	1.2348e+06	1.71415e+06	2.17212e+06	2.2603e+06	1.64225e+06	1.71001e+06	1.33045e+06	1.23023e+06	1.09208e+06	1.1163e+06	1.53572e+06
M147T379_1	146.917	378.996	6.32	1.02282e+06	221195	197794	1.09175e+06	116621	586472	1.36785e+06	207027	207960	765984	192349	264702	503999	199473	1.19411e+06	211887	191411	631539	147661	175002	141983	199532	2.56512e+06	537367	440869	172843	466050	683500	567597	229523	1.21057e+06	1.31133e+06	1.18902e+06	1.2589e+06	2.82532e+06	332269	192862	925146	1.46509e+06	245754	221759	596781	685066	677287	1.17743e+06
M147T130	146.917	130.029	2.17	1.46973e+06	261012	1.1767e+06	236047	999316	1.38721e+06	400166	243580	700667	1.14868e+06	124870	282044	350862	228174	295109	225163	237122	613407	211275	1.1635e+06	497919	223939	293005	560756	212690	202050	206309	211099	229050	1.34883e+06	283659	703615	1.07614e+06	884704	758593	778295	219854	799916	626651	1.90906e+06	263637	680396	370049	443331	99455.8
M147T691	146.917	691.154	11.52	189843	208751	993993	158781	811599	119399	174447	549302	165638	855011	605936	200406	165618	174746	172350	1.16693e+06	175414	653917	96968.1	917898	1.07023e+06	939540	183431	74176	988098	1.08946e+06	2.8054e+06	995212	657038	796989	175513	166425	380048	164443	1.10877e+06	243218	1.00432e+06	1.13602e+06	213089	1.26535e+06	1.07222e+06	1.24382e+06	165026	155597	1.1684e+06
M147T677	146.918	676.583	11.28	1.52336e+06	243544	1.20203e+06	237851	237926	689104	1.23314e+06	245452	817143	613775	693908	188347	234338	238577	228267	229924	236591	730150	1.03237e+06	1.10347e+06	782484	244253	22958.6	1.0747e+06	833017	374087	582587	1.28673e+06	982746	283626	1.08605e+06	257912	254760	664196	254547	366812	915345	349594	332496	289651	238300	249589	990938	1.56873e+06	949179
M147T648	146.917	648.469	10.81	1.48942e+06	242721	221964	226489	215056	1.11623e+06	1.13755e+06	214543	339544	225662	1.04051e+06	168332	1.51595e+06	210362	206649	216609	218938	659133	206400	656264	696029	208892	234637	882869	212377	212092	1.56726e+06	702643	1.09961e+06	812115	876980	225609	244730	1.35172e+06	869200	1.1882e+06	216422	1.10345e+06	295877	1.09466e+06	200149	127584	208811	556965	559217
M147T732_1	146.917	732.412	12.21	1.26264e+06	230158	1.29667e+06	210874	597225	95619.8	603388	229345	1.27046e+06	219146	219740	267324	976372	217524	233860	642820	214478	205588	639090	1.2849e+06	1.28373e+06	774520	260700	814931	1.65969e+06	208286	1.88009e+06	702352	1.25195e+06	234318	261986	237140	232311	238233	876414	303600	1.02244e+06	295343	264876	208234	633950	713760	904898	1.42609e+06	225664
M147T663	146.917	662.952	11.05	767833	772277	184845	173724	1.34807e+06	160897	860800	185079	183161	189195	185526	984385	167283	175208	795602	992238	173432	657652	662794	501446	974867	181861	191143	623414	638871	643478	162800	688812	761517	205310	188289	195662	907133	1.11478e+06	179861	1.15098e+06	180727	261629	1.16211e+06	1.59278e+06	191876	176796	167972	753504	660071
M147T7	146.937	7.16443	0.12	8.20168e+06	5.12563e+06	4.79958e+06	4.30455e+06	4.68635e+06	5.70412e+06	4.36362e+06	4.47849e+06	4.26222e+06	4.47564e+06	4.67726e+06	6.2372e+06	5.04361e+06	4.2802e+06	4.42707e+06	4.88e+06	4.007e+06	4.89508e+06	4.00817e+06	4.33495e+06	4.49071e+06	4.05897e+06	5.90565e+06	4.18276e+06	3.42348e+06	4.31452e+06	4.35725e+06	4.08897e+06	4.03512e+06	6.98182e+06	6.01917e+06	4.75658e+06	5.3769e+06	5.05815e+06	6.21649e+06	1.1777e+07	3.96071e+06	9.84604e+06	7.90078e+06	8.83282e+06	6.09287e+06	5.05284e+06	4.9483e+06	3.39478e+06	4.21926e+06
M147T67	146.938	66.6302	1.11	3.91147e+06	3.51124e+06	1.25438e+06	1.04348e+06	2.58372e+06	1.824e+06	2.63288e+06	3.54975e+06	3.32215e+06	2.76243e+06	3.30278e+06	3.60319e+06	2.84764e+06	2.60553e+06	2.88108e+06	2.85387e+06	2.76184e+06	2.62679e+06	2.53866e+06	2.19393e+06	2.44305e+06	2.47833e+06	4.24806e+06	716551	2.85712e+06	664578	1.76898e+06	2.49749e+06	470254	3.97361e+06	446035	3.52386e+06	3.38546e+06	3.29332e+06	3.65667e+06	6.40031e+06	1.79513e+06	5.32021e+06	4.03898e+06	3.54064e+06	3.50208e+06	2.60393e+06	1.1185e+06	1.8711e+06	3.15057e+06
M147T379_2	146.965	378.792	6.31	1.99894e+08	7.07919e+08	3.55621e+08	1.87892e+08	5.91104e+08	4.56035e+07	6.1903e+08	614796624	6.22799e+08	5.65183e+08	1.38216e+08	6.71013e+07	1.35551e+08	1.31092e+08	1.50975e+08	4.65909e+08	2.07233e+08	1.49304e+08	1.83281e+08	1.09354e+08	5.45403e+08	173947470	7.83081e+08	1.47391e+08	1.56265e+08	3.10337e+08	1.21128e+08	1.75222e+08	4.65838e+07	7.54272e+08	7.60291e+08	1.92873e+08	2.58048e+08	2.3689e+08	1.55648e+08	3.06146e+08	1.5822e+08	2.4091e+08	2.79068e+08	3.09905e+08	1.73636e+08	1.54681e+08	7.48813e+08	1.3962e+08	5.94542e+08
M147T330_1	146.965	329.717	5.5	3.26573e+08	1.62334e+08	4.44356e+08	2.22931e+08	1.88662e+08	4.01996e+08	2.03177e+08	1.99999e+08	357059297	266174385	6.41755e+08	3.46774e+08	3.57758e+08	4.26077e+08	3.82943e+08	2.27921e+08	2.53512e+08	2.27999e+08	1.96196e+08	1.69946e+08	3.56133e+08	2.19148e+08	3.70016e+08	2.1427e+08	2.03285e+08	2.21722e+08	3.52861e+08	3.44741e+08	4.17819e+08	3.41383e+08	2.86153e+08	4.33271e+08	1.4602e+08	5.41963e+08	2.80952e+08	4.15936e+08	6.64253e+08	3.7584e+08	3.27001e+08	3.25338e+08	2.63723e+08	2.49935e+08	2.32865e+08	254960010	3.3914e+08
M147T453	146.965	452.943	7.55	6.36997e+08	2.34119e+08	6.38785e+07	3.93919e+08	2.45009e+08	1.45773e+08	6.31182e+07	3.93088e+08	2.10919e+08	5.48308e+08	5.96645e+07	6.94658e+08	4.61392e+08	2.31686e+08	241854193	5.8871e+07	4.3417e+08	2.14769e+08	2.05244e+08	2.0341e+08	1.9536e+08	1.56093e+08	2.99379e+08	2.45648e+08	5.73437e+07	1.11256e+08	205375276	1.85634e+08	2.27132e+08	2.33807e+08	2.53445e+08	2.16757e+08	2.68284e+08	3.67191e+08	2.16334e+08	3.53538e+08	2.20454e+08	1.79679e+08	6.47045e+08	2.13584e+08	3.9461e+08	1.8321e+08	3.33826e+08	2.39813e+08	2.27497e+08
M147T299	146.965	298.931	4.98	2.29717e+08	1.68046e+08	2.05358e+08	156635078	4.27782e+07	1.77742e+08	1.40237e+08	1.54064e+08	8.47459e+07	2.15937e+08	3.97918e+07	5.00887e+07	1.69432e+08	1.62233e+08	1.52932e+08	2.21615e+08	1.66067e+08	1.60921e+08	1.45474e+08	2.94805e+08	1.66591e+08	1.45173e+08	2.65629e+08	9.96394e+07	2.99112e+08	8.89863e+07	1.41958e+08	2.87769e+08	1.58308e+08	160918501	1.31599e+08	2.09471e+08	4.54228e+07	9.87733e+07	8.97362e+07	1.58145e+08	4.16706e+07	1.32168e+08	2.38372e+08	176116771	2.03183e+08	1.59963e+08	2.52741e+08	1.42124e+08	1.61561e+08
M147T495	146.965	494.501	8.24	3.96964e+08	1.87403e+08	5.46498e+07	1.29497e+08	1.0563e+08	391625558	5.36853e+07	8.81363e+07	3.07455e+08	2.7011e+08	3.41856e+08	2.14015e+08	4.48711e+08	2.62133e+08	5.31981e+08	4.97714e+07	1.5394e+08	2.276e+08	6.85862e+07	3.93805e+08	3.75815e+08	4.9173e+07	1.98121e+08	1.75749e+08	2.46868e+08	2.9375e+08	2.15933e+08	1.13792e+08	216227229	5.958e+07	2.09541e+08	5.00228e+08	7.93927e+08	2.63548e+08	1.29046e+08	4.0179e+08	2.31051e+08	3.44899e+08	7.45847e+07	7.66256e+08	2.06232e+08	2.88171e+08	1.48348e+08	2.27485e+08	2.33149e+08
M147T138	146.965	137.779	2.3	8.64803e+08	7.42669e+08	7.11325e+08	439794543	7.0374e+08	1025706620	1084306836	1099047440	5.57144e+08	1114954023	8.56904e+08	9.76777e+08	1.58873e+08	1.54774e+08	878451208	1045861811	7.78981e+08	2.41654e+08	3.66654e+08	9.66247e+08	9.48139e+08	9.73561e+08	1194215532	9.13391e+08	2.01337e+08	9.31914e+08	689235499	8.68352e+08	8.46482e+08	1273427783	7.82804e+08	8.38086e+08	8.44792e+08	8.58515e+08	3.75581e+08	4.31649e+08	5.70801e+08	5.54112e+08	2.60174e+08	1260676532	2.4494e+08	1015849848	1031376087	1011520309	9.99974e+08
M147T732_2	146.964	732.265	12.2	1023379467	2.94316e+08	3.07479e+08	1256186032	3.47144e+08	2.72269e+08	3.21593e+08	3.21979e+08	8.39784e+07	292060458	3.13168e+08	4.01234e+08	7.97065e+07	2.54692e+08	2.91434e+08	7.747e+07	7.81615e+07	9.40407e+08	6.77408e+08	2.72491e+08	2.80673e+08	2.89976e+08	3.43333e+08	2.00601e+08	3.20469e+08	8.02679e+07	9.38372e+08	430633616	3.74581e+08	5.56519e+08	3.90579e+08	3.64828e+08	343158154	7.12457e+08	1104301363	1.45434e+08	3.8249e+08	4.69551e+08	3.4487e+08	1.58612e+08	3.38605e+08	1.41817e+08	2.0328e+08	2.64456e+08	5.82007e+08
M147T219	146.965	218.636	3.64	3.87039e+07	1.80051e+08	1.25852e+08	2.69623e+07	1.21431e+08	1.49398e+08	8.42132e+07	76542110	8.39085e+07	7.65966e+07	1.35438e+08	1.34914e+08	1.46956e+08	1.18663e+08	1.12814e+08	7.16524e+07	1.42982e+08	1.19267e+08	1.34688e+08	1.02253e+08	1.45409e+08	132769646	1.11484e+08	3.09568e+08	1.36203e+08	1.14569e+08	1.43728e+08	6.2437e+07	1.41315e+08	1.05285e+08	3.52488e+07	1.5972e+08	2.29228e+08	3.37337e+08	111552504	2.06664e+08	8.4543e+07	7.55834e+07	2.03164e+08	1.6394e+08	1.53145e+08	6.32385e+07	1.11583e+08	2.85496e+07	1.36722e+08
M147T692	146.963	691.777	11.53	9.26618e+07	5.06522e+08	3.11362e+08	1.54415e+08	1.4596e+08	1.57438e+08	6.35827e+08	6.71437e+08	7.60327e+07	568476037	2.57057e+08	2.80394e+08	2.81542e+08	4.07294e+08	3.26468e+08	2.68999e+08	2.21022e+08	4.34637e+08	3.67027e+08	3.16699e+08	377918779	1.27022e+08	6.53277e+08	572360028	4.78898e+08	3.37048e+08	3.62757e+08	1.18724e+08	2.83932e+08	8.52616e+07	8.53023e+07	1.68467e+08	443615205	2.25677e+08	2.77655e+08	2.0425e+08	4.47066e+08	1.11466e+08	3.95446e+07	2.044e+08	2.74634e+07	4.80127e+08	3.81619e+08	2.92984e+08	2.7864e+08
M147T68	146.964	67.8084	1.13	154465086	1.54825e+08	1.391e+06	4.55444e+08	1.1503e+08	1.25682e+08	5.11702e+07	3.57563e+08	4.00787e+08	4.08063e+08	1.10272e+08	1.34957e+08	4.0176e+08	442583569	4.04727e+08	3.95944e+08	1.19546e+08	4.81163e+08	4.56698e+08	9.90471e+07	421005826	4.16802e+08	1.34589e+08	3.97275e+08	4.08085e+08	4.04018e+08	3.22281e+08	3.75792e+08	1.24912e+08	1.33609e+08	4.61384e+08	5.68308e+08	1.22469e+08	1.21133e+08	5.26043e+08	1.53775e+08	397303534	7.39555e+08	6.07905e+08	2.55443e+08	5.16922e+08	3.58955e+08	377967412	4.24856e+08	5.41295e+07
M147T245	146.965	245.337	4.09	1.17046e+08	103327587	5.57055e+07	6.60303e+07	1.36949e+08	1.58342e+08	91807033	112953451	132903368	1.5349e+08	1.26269e+08	1.12604e+08	1.40362e+08	135687301	1.42968e+08	1.40015e+08	1.9852e+08	5.8437e+07	1.72397e+08	1.1879e+08	1.21479e+08	2.81024e+07	3.57797e+07	138050297	1.13598e+08	1.57878e+08	1.16632e+08	7.67772e+07	1.63485e+08	2.85979e+08	9.4968e+07	2.31763e+08	100516577	1.10794e+08	1.24458e+08	4.89127e+07	1.77469e+08	1.56144e+08	1.09583e+08	1.76258e+08	1.51592e+08	1.45712e+08	6.40742e+07	1.47746e+08	2.97222e+07
M147T537	146.964	536.81	8.95	7.59354e+07	5.41358e+08	2.3246e+08	2.26823e+08	1.23634e+08	4.59653e+08	2.62149e+08	3.02367e+08	3.14699e+08	1.84172e+08	6.15438e+07	6.17213e+07	5.98614e+07	2.84265e+08	2.42732e+08	1.646e+08	3.1075e+08	2.25612e+08	1.97565e+08	4.6597e+08	5.86881e+07	2.29694e+08	4.17324e+08	4.71937e+08	5.40516e+08	1.48675e+08	367383677	2.20961e+07	2.52553e+08	1.78307e+08	7.16728e+07	2.78637e+08	3.3192e+08	2.31615e+08	6.50777e+07	591606674	257948846	9.28784e+07	2.23732e+08	3.01332e+08	2.44289e+08	2.44236e+08	3.44171e+08	1.26675e+08	2.69726e+08
M147T795	146.965	794.889	13.25	6.48161e+08	5.1263e+08	2.19976e+08	4.55834e+08	4.62387e+08	4.46894e+08	4.76156e+08	4.79689e+08	4.30535e+08	4.5166e+08	4.28861e+08	584694852	5.08835e+08	4.48878e+08	4.01867e+08	3.98817e+08	3.82379e+08	3.71556e+08	3.96749e+08	5.60773e+07	1.9383e+08	2.45425e+08	5.93703e+08	3.65744e+08	361396902	2.39234e+08	373265199	3.39214e+08	3.52424e+08	5.30585e+08	4.9677e+08	5.58124e+08	5.13613e+08	2.40852e+08	5.01075e+08	8.1791e+08	323378463	673861930	6.83482e+08	6.46948e+08	4.90379e+08	5.15242e+08	3.56731e+08	2.66956e+08	3.42085e+08
M147T565	146.964	565.112	9.42	3.73385e+08	1.83838e+08	6.35315e+07	6.17949e+07	6.28026e+07	4.83193e+08	2.98596e+08	2.30557e+08	2.65746e+08	6.30721e+07	1.24295e+08	351543693	6.14808e+07	2.15466e+08	2.73733e+08	2.39712e+08	5.91916e+07	3.67389e+08	5.86958e+07	2.29133e+08	1.15603e+08	2.1092e+08	3.03672e+08	2.40303e+08	2.42464e+08	1.78821e+08	207733966	2.08393e+08	2.16225e+08	3.8129e+08	2.53965e+08	6.81764e+07	1.66301e+08	6.72401e+07	4.44458e+08	9.05712e+08	8.21267e+07	3.71717e+08	6.4331e+08	1.09837e+08	6.87637e+07	2.13731e+08	2.7131e+08	2.08183e+08	2.46622e+08
M147T602	146.965	602.385	10.04	5.15544e+08	6.48478e+08	1.17455e+08	106076836	2.54999e+08	2.57827e+08	356262222	3.06298e+08	1.81841e+08	2.94685e+08	2.31174e+08	2.87363e+08	378006068	2.03864e+08	5.32682e+08	1.8549e+08	5.48452e+08	7.34219e+08	1.65163e+08	5.15945e+08	1.9569e+08	2.16075e+08	2.73532e+08	2.70413e+08	1.66621e+08	2.14094e+08	240477316	2.17116e+08	5.01567e+08	2.46707e+08	507300101	9.26161e+08	2.44008e+08	1159647391	5.49313e+08	5.91189e+08	3.07477e+08	9.96161e+08	4.61984e+08	432082132	1078964434	5.825e+08	6.16453e+08	5.17093e+08	6.99688e+08
M147T271	146.965	271.392	4.52	9.25323e+07	1.72855e+08	1.38418e+08	9.6302e+07	6.39008e+07	1.4367e+08	1.71883e+08	1.00306e+07	1.41711e+08	6.80244e+07	7.17458e+07	1.04419e+08	1.47369e+08	1.0986e+08	2.69199e+08	155527897	1.36167e+08	7.30999e+07	1.31699e+08	1.18872e+08	1.20456e+08	8.81486e+07	3.89299e+07	1.88671e+08	6.35845e+07	1.30047e+08	1.04554e+08	2.9196e+07	154787420	1.65117e+08	1.0875e+08	131978116	9.77028e+07	7.77624e+07	1.8946e+08	4.94821e+07	1.57567e+08	1.55034e+08	9.87415e+07	1.43756e+08	1.87285e+08	6.52498e+07	5.52128e+07	6.24453e+07	2.98895e+07
M147T425	146.965	425.447	7.09	6.57741e+07	2.39661e+08	1.94199e+08	1.86628e+08	3.76663e+08	5.3124e+07	7.66792e+08	1.99207e+08	3.01071e+08	1.61556e+08	2.09493e+08	214741862	2.94572e+08	1.95158e+08	3.69237e+08	7.5466e+08	191157532	2.465e+08	1.14154e+08	1.82874e+08	7.44659e+07	1.75528e+08	6.37816e+07	4.81585e+07	5.08437e+07	1.57116e+08	1.95253e+08	4.88852e+07	2.04006e+08	2.05171e+08	4.85224e+08	2.29722e+08	5.97392e+07	5.84321e+07	2.02565e+08	8.7588e+07	2.04368e+08	2.35943e+08	7.34979e+07	4.54406e+08	1.73218e+08	5.24094e+07	3.73009e+08	293627103	2.3331e+08
M147T745	146.964	745.259	12.42	3.84117e+08	2.72743e+08	3.43139e+08	9.45405e+07	4.15069e+08	1.54715e+08	1.60432e+08	9.63832e+07	1037695206	9.30304e+07	3.78014e+08	2.94667e+08	8.56273e+08	2.48715e+08	2.23206e+08	9.1822e+08	1087979160	8.48345e+07	8.00896e+07	1.31638e+08	234432272	373121235	4.52931e+08	2.17953e+08	4.06407e+08	7.718e+08	8.60469e+07	1.55804e+08	8.41093e+07	1.82222e+08	489536096	2.72006e+08	4.06892e+08	1.60196e+08	1.01986e+08	1.21256e+08	9.05988e+07	5.10918e+08	5.50256e+08	2.84399e+08	4.30834e+08	4.04622e+08	2.00916e+08	1.84952e+08	1.31026e+08
M147T509	146.964	509.435	8.49	7.60728e+07	6.63435e+07	2.7202e+08	2.18088e+08	2.41779e+08	2.18907e+08	2.35155e+08	2.46618e+08	357069246	2.3536e+08	2.23587e+08	7.26505e+07	5.89923e+07	5.72847e+07	5.89535e+07	3.65289e+08	240819364	3.64793e+08	4.60111e+08	5.49279e+07	5.63869e+07	4.11315e+08	2.4912e+08	2.22453e+08	5.6561e+07	168219482	2.4985e+08	1.4683e+08	2.4397e+08	1.49926e+08	2.47616e+08	1.71487e+08	1.08338e+08	2.39293e+08	6.45194e+07	3.92146e+07	1.80578e+08	2.47247e+08	1.49772e+08	1.96291e+08	2.78644e+08	1.68346e+08	1.13017e+08	2.25719e+08	2.36261e+08
M147T258	146.965	258.308	4.31	1.52803e+08	1.55708e+08	2.60419e+07	1.31185e+08	1.11225e+08	2.76657e+07	1.5651e+07	1.13967e+08	1.50979e+08	7.17288e+07	1.55821e+08	9.70524e+07	7.66329e+07	8.39923e+07	2.76087e+07	2.70765e+07	8.05021e+07	1.41839e+08	2.64867e+07	1.21136e+08	9.02369e+07	131824913	2.73547e+08	2.78915e+07	144544491	2.75235e+07	9.91854e+07	1.42291e+08	2.8032e+07	3.43991e+07	1.54194e+08	7.334e+07	6.75593e+07	1.30362e+08	1.12104e+08	537886085	2.88151e+07	2.19075e+08	3.93622e+07	2.0442e+08	1.374e+08	8.61571e+07	8.14064e+07	6.31612e+07	1.59791e+08
M147T398	146.964	398.217	6.64	1.46608e+08	2.10907e+08	5.28048e+07	1.75644e+08	1.25625e+08	1.10387e+08	5.18958e+07	9.95558e+07	2.90919e+08	1.79852e+08	178052957	3.17326e+08	2.7597e+08	2.21029e+08	1.7568e+08	4.979e+07	2.05081e+08	2.20733e+08	1.74968e+08	2.05868e+08	4.72034e+07	137348075	6.30232e+07	1.23733e+08	4.81603e+07	1.48445e+08	1.73787e+08	1.85751e+08	2.09504e+08	122743128	6.11065e+07	3.41902e+08	5.96808e+07	5.70984e+07	307915301	2.03019e+08	2.15703e+08	1.71148e+08	7.31652e+07	1.61331e+08	3.15852e+08	6.66925e+07	5.02187e+07	2.05176e+08	5.13215e+07
M147T231	146.965	231.437	3.86	2.02638e+08	2.65145e+07	1.14769e+08	1.08237e+08	2.50442e+07	1.21386e+08	7.25096e+07	161317575	7.45192e+07	6.58545e+07	1.16104e+07	1.1002e+08	6.47649e+07	7.81186e+07	9.8223e+07	8.74479e+07	2.2536e+07	9.45925e+07	6.04061e+07	1.0341e+08	2.36199e+07	1.34082e+08	1.58095e+08	2.35886e+07	7.68024e+07	2.22627e+07	125246504	1.21349e+08	8.66845e+07	2.85182e+07	1.03257e+08	2.81444e+07	2.76621e+07	2.61873e+07	2.6505e+07	1.23617e+08	1.49223e+08	1.5027e+08	1.5715e+08	1.21997e+08	8.22126e+07	8.92721e+07	1.41362e+08	1.00968e+08	1.34401e+08
M147T621	146.963	621.363	10.36	2.24204e+08	5.85327e+07	2.5353e+08	3.03669e+08	165447407	169436760	5.40537e+07	2.65722e+08	2.26244e+08	2.62582e+08	2.43821e+08	1.857e+08	5.39847e+07	8.99648e+07	5.13121e+07	2.18284e+08	5.08133e+07	2.12383e+07	5.11039e+07	7.78449e+07	2.45072e+08	1.23149e+08	2.65203e+08	2.07103e+08	2.86795e+08	2.39569e+08	1.97585e+08	5.35003e+07	5.33679e+07	2.85567e+08	2.90347e+08	2.81808e+08	245739288	6.03706e+07	2.45641e+08	1.88411e+08	1.95616e+08	3.61093e+08	2.12001e+08	7.39475e+07	6.05447e+07	181301347	1.14897e+08	5.31338e+07	5.44863e+07
M147T550	146.964	550.336	9.17	366949875	5.44759e+07	5.15635e+07	5.14354e+07	1.50071e+07	5.25149e+07	2.07169e+08	2.54793e+08	1.74558e+08	441724701	3.38934e+08	2.29193e+08	7.3945e+08	237152175	5.04691e+07	1.06926e+08	1.59431e+08	4.86971e+07	2.46881e+08	1.20136e+08	7.20087e+07	1.46348e+08	2.54333e+08	4.66339e+07	4.82873e+07	281514288	4.8838e+07	2.96226e+08	2.38427e+08	5.64962e+07	2.84892e+08	5.74692e+07	1.2664e+08	1.98067e+08	6.31756e+08	4.04738e+08	1.17809e+08	3.30782e+08	2.6911e+08	6.61632e+07	3.00149e+08	5.27953e+07	1.48094e+08	1.63426e+08	8.89561e+07
M147T482	146.965	482.413	8.04	1.70491e+08	2.75876e+08	9.62511e+07	1.149e+08	1.85156e+08	4.98241e+07	301780171	1.50921e+08	5.02621e+07	4.63805e+07	4.74983e+07	1.56385e+08	4.84506e+07	125415782	4.93022e+07	4.55802e+07	1.24139e+08	1.0752e+08	1.99335e+08	2.09058e+08	1.90391e+08	2.65291e+08	1.47674e+08	201149239	1.14103e+08	4.6743e+07	4.81062e+07	1.41042e+08	2.22984e+08	545947613	2.20199e+08	5.57288e+07	5.43873e+07	5.05671e+07	2.21992e+08	2.51705e+08	2.14224e+08	7.13741e+07	6.72205e+07	6.48395e+07	2.07039e+08	1.06408e+08	4.78435e+07	2.02886e+08	2.18239e+08
M147T675	146.963	674.988	11.25	4.22758e+08	1.32381e+08	2.59162e+08	4.23745e+08	2.719e+08	279930118	6.4528e+07	1.30943e+08	6.01518e+08	6.77265e+07	4.15824e+08	7.94233e+07	2.21703e+08	3.0171e+08	6.29318e+07	2.77868e+08	3.15049e+08	6.1015e+07	6.02457e+07	2.14432e+08	6.07581e+07	6.02355e+07	7.73378e+07	1.49731e+08	6.22326e+07	1.47128e+08	6.47302e+07	2.40762e+08	6.23815e+07	4.48576e+08	6.72075e+08	3.18776e+08	7.52491e+07	1.71146e+08	2.20493e+08	1.04125e+08	6.42761e+07	9.79412e+07	8.87855e+07	8.53238e+07	6.4344e+08	1.19238e+08	6.32621e+07	3.51589e+08	3.75277e+08
M147T662	146.963	662.291	11.04	4.43426e+08	2.23056e+08	2.08806e+07	7.76608e+07	2.0386e+08	1.48951e+08	2.98094e+08	3.26032e+08	2.60654e+08	7.9216e+07	7.86561e+07	1190084736	7.43987e+07	1.49812e+08	5.2145e+08	7.03325e+07	7.62096e+07	2.98637e+08	6.86876e+07	2.68918e+08	4.27942e+08	2.76046e+08	329254495	7.35245e+07	2.50665e+08	2.49718e+08	3.05677e+08	1.44504e+08	3.65922e+08	2.75019e+08	8.87109e+07	1.963e+08	7.52606e+08	3.06317e+08	2.85505e+08	1.26383e+08	5.21037e+08	1143576886	1.09383e+08	8.97853e+08	8.40165e+07	2.36323e+08	6.96354e+08	2.7598e+08	7.3166e+07
M147T580	146.964	580.249	9.67	6.76667e+07	2.53772e+08	5.4163e+07	5.6475e+07	7.48443e+08	5.57043e+07	5.71411e+07	3.59242e+08	1.27709e+08	395185661	1.45635e+08	6.5039e+07	5.46079e+07	1.32379e+08	163424475	2.97083e+08	2.15616e+08	3.18619e+07	1.85121e+08	4.87088e+07	2.50301e+08	1.50497e+08	2.54061e+07	5.1264e+07	2.38529e+08	5.24724e+07	2.41961e+08	1.15579e+08	9.98923e+07	4.89712e+08	3.06355e+08	6.05546e+07	4.74893e+08	5.74927e+07	2.78937e+07	9.02856e+07	4.34278e+08	8.15704e+07	7.58571e+07	2.80667e+08	6.05805e+07	5.46215e+07	9.72029e+07	5.16939e+07	5.46067e+07
M147T650	146.963	650.302	10.84	6.17263e+07	1.76351e+08	3.93417e+08	1.72204e+08	4.79661e+07	201058664	1.55776e+08	4.78631e+07	4.71856e+07	2.62945e+08	1.51188e+08	6.2211e+07	6.52038e+08	4.51775e+07	4.59584e+07	4.40345e+07	1.34544e+08	294296475	142696205	2.19769e+08	4.36923e+07	4.34333e+07	5.74403e+07	1.92629e+08	4.4536e+07	1.06442e+08	4.37669e+07	9.45592e+07	1.74719e+08	329408286	4.66489e+08	1.00719e+08	5.45497e+07	1.92313e+08	7.497e+07	1163435665	4.69991e+07	7.46452e+07	6.75531e+07	6.36673e+07	5.18924e+07	1.55246e+08	4.59245e+07	4.48114e+07	2.18284e+08
M147T356	146.965	355.776	5.93	1.88648e+08	4.97109e+07	4.52661e+07	3.22202e+08	4.2495e+07	4.17248e+07	4.19286e+07	4.40443e+07	4.39068e+07	4.6031e+07	4.2967e+07	5.71115e+07	9.64994e+07	1.18987e+08	1.52848e+08	4.09837e+07	3.12839e+08	1.18114e+08	236970961	2.48444e+08	3.93211e+07	1.77363e+08	5.71581e+07	1.81618e+08	1.02658e+08	1.26625e+08	3.98751e+07	3.91169e+07	4.14248e+07	5.37941e+07	5.4902e+07	1.96374e+08	1.3629e+08	4.69718e+07	107674682	2.57091e+08	4.32049e+07	2.62446e+08	2.0685e+08	1.90569e+08	1.83876e+08	8.74517e+07	4.2152e+07	2.30103e+08	4.33945e+07
M147T470	146.965	469.744	7.83	6.48937e+07	5.2986e+07	2.4358e+08	2.51096e+08	1.89242e+08	2.30216e+08	5.23822e+07	4.88923e+07	4.96321e+07	4.89646e+07	2.45836e+08	6.03397e+07	4.90347e+07	1.947e+08	4.88619e+07	2.54716e+08	5.04841e+07	194646749	1.90397e+08	138184782	4.71523e+07	4.84346e+07	6.0492e+07	4.74081e+07	3.19927e+08	1.12607e+08	2.37704e+08	2.01319e+08	1.62083e+08	5.85965e+07	2.30333e+08	5.6263e+07	5.57036e+07	5.50089e+07	1.277e+08	3.1285e+08	206257221	358365156	7.06514e+07	6.76532e+07	1.91521e+08	1.43387e+08	1.3155e+08	4.7735e+07	5.28979e+07
M147T416	146.965	415.868	6.93	5.08531e+08	6.04263e+07	2.06471e+08	5.83037e+07	5.53892e+07	3.70072e+08	5.48865e+07	1.74923e+08	5.44004e+07	1.95617e+08	1.51772e+08	6.48462e+07	5.22606e+07	2.08202e+07	5.3561e+07	5.23269e+07	159913388	5.17754e+07	170649105	4.94883e+07	1.74802e+08	9.59988e+07	6.59275e+08	2.86585e+08	6.20424e+08	2.06182e+08	1.9288e+08	3.52992e+08	2.0567e+08	2.64344e+08	6.34697e+07	1.37675e+08	6.79484e+08	5.61327e+08	1.1283e+08	3.59392e+08	2.01796e+08	2.09893e+08	6.18525e+08	7.21128e+07	2.07543e+08	4.04583e+08	5.19227e+07	4.98415e+07	5.38556e+07
M147T286	146.965	285.642	4.76	3.12535e+07	2.74454e+07	9.89629e+07	8.57234e+07	1.35854e+08	1.13171e+08	2.59978e+07	1.30802e+08	7.14957e+07	2.56061e+07	8.97336e+07	3.68221e+08	2.57132e+07	2.53729e+07	2.48284e+07	2.4665e+07	8.67284e+07	1.35391e+08	1.13514e+08	2.28157e+07	1.54974e+07	1.11112e+08	3.1226e+07	1.03056e+08	2.55885e+07	8.42553e+07	1.44752e+08	2.41533e+07	1.09932e+08	9.46535e+07	1.6158e+08	3.04617e+07	9.00752e+07	1.41689e+08	2.67465e+07	4.20304e+07	5.66036e+07	1.92838e+08	3.57776e+07	7.6921e+07	2.77331e+07	1.34254e+08	2.4757e+07	9.92688e+07	9.60899e+07
M147T636	146.965	636.424	10.61	3.12679e+08	6.44589e+07	6.16149e+07	1.85429e+08	6.05572e+07	5.98925e+07	253677807	1.76249e+08	2.28354e+08	3.03621e+08	1.44616e+08	7.49235e+07	5.70383e+07	5.6871e+07	4.93446e+08	248547767	3.09624e+08	5.60278e+07	3.02348e+08	1.35666e+08	223062313	3.49297e+08	2.92291e+08	237622948	4.54483e+08	2.38504e+08	2.49312e+08	1.93879e+07	2.35632e+08	6.96544e+07	6.76333e+07	6.62843e+07	6.62148e+07	2.52472e+08	6.34536e+07	100803936	5.69465e+07	9.06106e+07	8.41576e+07	2.8255e+08	1.44084e+08	1.62431e+08	1.25235e+08	5.38197e+07	2.44265e+08
M147T330_2	147.012	329.962	5.5	932438	1.3912e+06	1.60093e+06	2.11284e+06	1.66923e+06	1.02982e+06	1.71697e+06	943939	7.29278e+07	1.14852e+06	555288	890777	607159	6.92946e+07	1.50815e+06	1.28724e+06	1.59039e+06	1.06728e+06	940874	838716	2.41754e+06	444871	807450	885972	1.90329e+06	811912	6.05014e+07	829238	676801	8.95156e+07	8.7332e+07	1.29192e+06	8.28961e+07	2.11528e+06	1.27771e+06	2.22503e+06	490242	1.08067e+08	2.73204e+06	1.28321e+06	1.24662e+06	1.16757e+06	2.64589e+06	1.17239e+06	968122
M147T605	147.012	605.106	10.09	3.23536e+06	1.10549e+06	1.01641e+06	6.43258e+07	515037	931958	6.48172e+07	2.28522e+06	972884	1.26221e+06	1.35739e+06	1.17103e+06	6.21452e+07	1.03036e+06	976619	6.09517e+07	1.33794e+06	730005	923688	684298	5.8387e+07	907785	1.20565e+06	6.0501e+07	539357	1.036e+06	6.01073e+07	780480	472000	1.13622e+06	7.32113e+07	2.38739e+06	1.00261e+06	839190	1.27423e+06	2.22008e+06	5.95696e+07	2.32492e+06	8.7854e+07	835282	1.44797e+06	1.63151e+06	764411	921908	899338
M147T733	147.013	732.742	12.21	8.22193e+07	1.44032e+06	1.39615e+06	1.03683e+06	3.2803e+06	659508	1.21989e+06	1.28539e+06	715011	825515	6.81054e+07	8.08991e+07	944588	528870	523505	6.45337e+07	1.16647e+06	1.46581e+06	1.18608e+06	1.22295e+06	6.5493e+07	1.26929e+06	7.88461e+07	6.53709e+07	1.45832e+06	2.13861e+06	85315.2	621122	1.27247e+06	746960	787098	7.41903e+07	7.13702e+07	7.451e+07	813938	9.9197e+07	783432	9.33498e+07	9.13099e+07	1.09227e+06	667401	807606	107834	588184	1.15824e+06
M147T380	147.012	379.697	6.33	5.58769e+07	4.78081e+07	4.12962e+07	815856	669977	3.82973e+07	621181	1.14822e+06	802407	639018	4.30936e+07	1.02025e+06	2.81154e+06	4.18819e+07	4.40088e+07	3.87883e+07	3.86789e+07	3.88289e+07	407810	491880	910125	3.89002e+07	5.65214e+07	115262	150043	400101	3.57201e+07	660944	798401	1.63896e+06	5.3285e+07	748814	5.18126e+07	661204	2.49956e+06	1.84475e+06	876531	6.1982e+07	6.08435e+07	5.6064e+07	786271	587647	4.22763e+07	704063	4.4105e+07
M147T746	147.012	745.529	12.43	5.8611e+07	5.3136e+07	721470	867426	5.00596e+07	695186	1.42311e+06	1.14856e+06	4.82378e+07	628603	4.70537e+07	657740	4.60186e+07	944680	1.53625e+06	4.79959e+07	4.79067e+07	87860.5	936571	1.12307e+06	4.5439e+07	4.42699e+07	5.38826e+07	977234	4.4359e+07	1.20668e+06	658744	824120	1.09458e+06	754269	5.33271e+07	5.22844e+07	907472	5.26507e+07	5.50028e+07	6.2253e+07	5.08833e+07	6.36334e+07	717805	463493	5.29633e+07	5.00252e+07	629490	116116	4.89022e+07
M147T693	147.012	692.648	11.54	5.68345e+07	5.26223e+07	740872	650723	4.83621e+07	4.95434e+07	5.00558e+07	793991	4.81613e+07	4.89173e+07	4.87179e+07	5.81442e+07	901854	4.64371e+07	617153	4.39819e+07	4.59741e+07	547150	712467	573735	954828	1.45969e+06	5.6571e+07	93770.2	1.21015e+06	1.18173e+06	490664	698141	4.64022e+07	5.48225e+07	5.30782e+07	5.30913e+07	5.40257e+07	900653	1.07446e+06	7.85803e+07	1.20676e+06	7.04158e+07	6.55115e+07	6.00114e+07	780924	1.14285e+06	972060	585415	1.0622e+06
M147T719	147.013	718.598	11.98	7.37404e+07	932902	681247	652896	5.72344e+07	869949	5.91081e+07	5.68747e+07	715134	738018	5.64638e+07	1.48348e+06	864603	5.5756e+07	1.3856e+06	1.06743e+06	581910	5.54028e+07	1.1631e+06	1.2867e+06	133639	5.27065e+07	6.63479e+07	754257	5.35445e+07	5.32715e+07	5.53747e+07	872369	578305	577178	6.28708e+07	6.50115e+07	5.89415e+07	577442	1.13452e+06	9.0311e+07	796221	8.65868e+07	487220	796793	6.15128e+07	5.77154e+07	591178	5.44035e+07	1.19488e+06
M147T679	147.013	679.49	11.32	7.3689e+07	6.2956e+07	1.11037e+06	769529	695773	6.12206e+07	862087	615890	814132	1.04485e+06	6.05138e+07	7.31725e+07	1.50155e+06	731292	722800	1.44894e+06	643465	1.20452e+06	1.26107e+06	1.10212e+06	5.30071e+07	5.30661e+07	6.88107e+07	1.27984e+06	1.43177e+06	742990	1.64959e+06	724266	1.09407e+06	883249	1.26268e+06	711698	6.553e+07	755638	1.05711e+06	9.06545e+07	5.97855e+07	8.90369e+07	1.37302e+06	640399	50898.7	849698	5.69638e+07	663887	5.97569e+07
M147T102	147.029	101.955	1.7	2.93997e+06	3.46723e+06	1.22608e+06	2.29512e+06	865937	1.59263e+06	1.37011e+06	3.22782e+06	4.4855e+06	5.04461e+06	3.58704e+06	6.33924e+06	3.63618e+06	3.07879e+06	3.35116e+06	1.49698e+06	2.33192e+06	1.0854e+06	694268	566446	1.24138e+06	2.22512e+06	5.03002e+06	1.3074e+06	3.83853e+06	4.68805e+06	5.55344e+06	4.74956e+06	3.57312e+06	2.99473e+06	7.06695e+06	3.31809e+06	4.73036e+06	2.15991e+06	4.10078e+06	3.43348e+06	2.43049e+06	6.11473e+06	5.83064e+06	5.50843e+06	6.21088e+06	3.04965e+06	3.09813e+06	3.11788e+06	241684
M147T330_3	147.044	330.19	5.5	2.07437e+06	2.0294e+06	504850	1.12311e+06	649088	602670	1.07433e+06	2.42046e+06	2.36918e+06	2.48023e+06	2.19451e+06	3.034e+06	1.81256e+06	1.77511e+06	2.15179e+06	1.46319e+06	1.40594e+06	1.4878e+06	1.03065e+06	726244	1.13646e+06	1.13629e+06	3.17597e+06	1.10781e+06	801161	549029	664516	561062	498991	2.24194e+06	2.13056e+06	1.81709e+06	2.98726e+06	1.7013e+06	1.98652e+06	2.08608e+06	1.88237e+06	1.98049e+06	1.80994e+06	1.72676e+06	1.42924e+06	1.46239e+06	1.5965e+06	1.6308e+06	1.59164e+06
M147T409	147.044	408.615	6.81	1.00605e+06	274236	3.98938e+07	3.96754e+07	24007.4	3.73531e+07	164808	277355	553214	2.63069e+06	291371	517034	253022	279483	506961	254821	335778	412687	154663	3.30333e+07	141961	3.63024e+07	242904	25618.7	3.54716e+07	3.5427e+07	3.67077e+07	3.61587e+07	3.64022e+07	163395	146570	739563	278450	132413	217643	428502	336369	440955	394295	379644	380267	319182	276278	454598	382246
M147T83	147.048	83.1274	1.39	3.62212e+06	2.19071e+06	2.96854e+06	2.48843e+06	1.33308e+06	3.88335e+06	2.74291e+06	2.62525e+06	1.48381e+06	1.43291e+06	2.72833e+06	2.38621e+06	1.52799e+06	880241	2.41801e+06	2.30911e+06	1.80487e+06	1.97366e+06	2.59123e+06	2.28523e+06	2.03794e+06	1.6819e+06	3.6237e+06	1.87728e+06	971216	487916	467128	283234	499702	2.5604e+06	3.80464e+06	1.98424e+06	3.33968e+06	2.09061e+06	3.76935e+06	3.52221e+06	1.66825e+06	2.82729e+06	2.77064e+06	2.59548e+06	2.21324e+06	1.88596e+06	1.72092e+06	1.70428e+06	1.64082e+06
M147T106	147.065	106.121	1.77	2.00425e+07	1.28712e+07	3.90601e+06	1.01486e+07	1.00469e+07	4.40538e+06	3.78577e+06	1.6771e+07	2.02641e+07	1.05749e+07	9.72682e+06	8.8825e+06	1.35358e+07	1.4914e+07	1.42939e+07	1.07382e+07	1.10507e+07	7.9044e+06	4.45363e+06	5.6829e+06	7.60614e+06	7.19432e+06	1.69232e+07	7.21029e+06	4.5588e+06	7.10433e+06	3.83875e+06	8.54654e+06	4.53929e+06	2.27011e+07	1.31803e+07	1.46511e+07	1.20957e+07	6.59318e+06	9.83452e+06	1.93817e+07	1.01842e+07	1.62239e+07	9.37472e+06	1.46948e+07	1.18367e+07	1.10938e+07	9.17286e+06	9.96771e+06	9.31195e+06
M147T122	147.065	122.278	2.04	1.8977e+06	1.38715e+06	151707	1.14388e+06	216922	173817	1.1982e+06	1.42957e+06	1.55999e+06	336750	1.11276e+06	1.75161e+06	366857	1.33619e+06	1.28962e+06	1.07982e+06	315617	897184	627226	186808	275439	1.14779e+06	1.57306e+06	955923	1.39949e+06	1.0324e+06	1.13363e+06	1.0611e+06	765761	2.03395e+06	1.23936e+06	1.40681e+06	2.18791e+06	971369	281255	1.97794e+06	1.15219e+06	1.87062e+06	1.73427e+06	1.53037e+06	1.23994e+06	1.13827e+06	277817	290890	1.18784e+06
M148T7	147.939	7.44013	0.12	112018	86934.3	118805	110522	115944	125477	100476	90732.1	103858	109126	101314	134256	114372	94316.1	63310	89600.9	72913.6	86920.6	61521.9	137859	99869.4	105743	140173	104225	82886.4	86102.6	86128.9	20265.8	76151.8	100372	117840	104915	122147	127015	101821	239920	81219.5	233983	167451	181992	124660	104090	102113	88739.5	72470.4
M148T330_1	147.962	329.861	5.5	2.1849e+06	1.88223e+06	2.05418e+06	1.42346e+06	1.28258e+06	1.21476e+06	1.72109e+06	745302	1.89157e+06	459609	1.75555e+06	1.50971e+06	3.94082e+06	1.59004e+06	421065	1.58725e+06	1.69077e+06	2.35271e+06	1.35075e+06	2.64306e+06	1.44432e+06	1.40241e+06	1.28614e+06	1.54954e+06	1.49922e+06	1.18087e+06	476410	359806	3.43484e+06	1.18899e+06	1.26754e+06	2.54426e+06	346732	1.79165e+06	1.95736e+06	2.92235e+06	1.84799e+06	2.78862e+06	2.73355e+06	2.1742e+06	1.7733e+06	1.72551e+06	4.38496e+06	1.92793e+06	3.32642e+06
M148T603	147.962	603.461	10.06	586986	1.44529e+06	347060	348434	353480	1.86526e+06	1.25045e+06	986514	1.15237e+06	2.1209e+06	1.87916e+06	2.25063e+06	1.31239e+06	1.85727e+06	325097	371450	877143	1.9124e+06	321522	332168	1.17475e+06	347963	2.24139e+06	1.54306e+06	2.63824e+06	1.6207e+06	1.52066e+06	350994	1.59607e+06	1.55671e+06	2.2619e+06	1.16434e+06	1.64457e+06	3.34989e+06	2.18027e+06	1.83294e+06	357992	2.21766e+06	433434	3.11842e+06	1.8982e+06	1.55882e+06	2.22187e+06	1.33553e+06	1.14782e+06
M148T733	147.962	732.508	12.21	510487	1.60698e+06	1.80753e+06	445040	555678	299673	2.29526e+06	2.07559e+06	448364	461508	2.13573e+06	2.77783e+06	447066	465253	1.19607e+06	1.1033e+06	2.26755e+06	446487	1.2048e+06	1.89538e+06	3.3669e+06	2.04085e+06	504347	2.25858e+06	1.9173e+06	947538	7.83542e+06	1.16927e+06	1.34528e+06	487756	491243	468159	456481	1.84025e+06	483410	631946	956854	610160	587525	546159	2.50923e+06	472778	2.01168e+06	539755	1.18368e+06
M148T379	147.962	378.775	6.31	352725	325274	287146	304389	1.41567e+06	72165.6	2.22449e+06	304479	1.84342e+06	289742	322961	1.5143e+06	892167	298299	1.60399e+06	292374	1.18953e+06	280861	862930	270380	809038	274561	2.27174e+06	261511	269201	709902	254524	257103	611112	323290	1.59036e+06	312487	1.03947e+06	4.34791e+06	1.31962e+06	2.03683e+06	281938	1.54412e+06	373374	355333	325267	1.08944e+06	289020	117614	304498
M148T746	147.962	746.365	12.44	597905	1.34684e+06	276628	386177	274638	1.10401e+06	285814	292329	280213	92292.6	288591	306739	1.26193e+06	1.47157e+06	283178	244824	1.22102e+06	1.19884e+06	2.48642e+06	895947	259943	839580	296642	264762	248927	357959	265415	755319	1.42833e+06	1.39706e+06	1.21987e+06	289651	285878	1.29826e+06	295785	361044	273235	345360	333527	389652	71259.2	285838	1.32301e+06	2.84823e+06	1.73974e+06
M148T592	147.962	592.469	9.87	436325	1.48443e+06	357477	343316	348809	337626	873830	395238	1.13334e+06	1.5647e+06	1.9086e+06	327524	354585	318077	491028	1.72653e+06	1.02541e+06	1.01562e+06	137301	336123	1.37191e+06	334206	2.25243e+06	1.63749e+06	334918	316493	1.22638e+06	328028	939992	1.35235e+06	388015	575238	2.18656e+06	849914	360768	539756	1.20627e+06	473674	472371	424735	367342	1.03682e+06	346823	334374	1.04163e+06
M148T692	147.962	691.629	11.53	475919	733646	2.35369e+06	401227	377816	1.14101e+06	430564	405792	406255	1.73204e+06	1.2132e+06	472521	402910	409876	390959	2.25716e+06	342086	1.05323e+06	1.2631e+06	1.35597e+06	2.26291e+06	117726	435173	1.63716e+06	36508.6	1.21496e+06	2.00993e+06	1.27196e+06	1.02274e+06	443313	533767	432578	409471	419195	1.72138e+06	629937	2.22037e+06	591443	526521	676705	415571	404899	411895	395480	2.17286e+06
M148T141	147.962	141.026	2.35	199838	121395	101314	410964	88401.3	143944	102441	133711	159087	2.72875e+06	79928.4	145442	111296	123568	130685	2.18641e+06	153685	119169	1.37468e+06	1.9705e+06	96390.9	90871.7	160397	123687	1.45652e+06	3.33243e+06	541774	125454	90788.2	131919	88125.3	131865	195971	5.05605e+06	173022	284096	53442.9	216648	222379	136685	109830	1.7644e+06	102783	21842.8	100941
M148T123_1	147.995	122.642	2.04	198180	146411	62808.3	96861.5	97852.4	65816.2	115433	119920	79609.6	128528	130388	134207	103345	116112	113809	7.75464e+06	110887	109175	90504.4	70260	100815	4.24134e+06	291698	93703.8	2.93369e+06	2.41345e+06	68804	2.08699e+06	2.05649e+06	126173	153165	161233	215029	103973	116030	172401	114533	131854	171055	140040	95889.6	116678	122089	128350	92847.2
M148T124	148.023	123.531	2.06	1.45714e+07	446817	190138	426286	414952	300013	649631	362670	250668	382948	228568	210208	247664	362975	459531	386867	342062	306207	337267	263300	392510	291985	610612	363149	189782	156206	231522	143555	152027	308420	337201	799016	580925	447913	460858	775673	314176	660361	529571	575304	409179	368438	284772	307399	289020
M148T140	148.042	140.025	2.33	2.71344e+06	2.02095e+06	1.03282e+06	1.04778e+06	1.22227e+06	1.10653e+06	1.38664e+06	1.74196e+06	389092	1.9513e+06	1.77007e+06	2.23651e+06	421477	1.907e+06	1.56954e+06	1.70788e+06	1.98586e+06	1.5952e+06	1.28438e+06	1.08497e+06	1.292e+06	982657	694321	1.31073e+06	284308	594002	782336	269281	665192	1.78381e+06	2.18115e+06	1.65623e+06	2.85955e+06	1.47659e+06	2.36654e+06	950753	1.38646e+06	684676	2.02507e+06	502669	1.60157e+06	372790	1.42581e+06	1.28401e+06	1.63842e+06
M148T123_2	148.043	122.862	2.05	5.05426e+07	3.45625e+07	1.66576e+07	2.00244e+07	1.93139e+07	1.85291e+07	2.44317e+07	3.58502e+07	2.77943e+07	3.09821e+07	3.11261e+07	4.36167e+07	2.44456e+07	2.9187e+07	3.12623e+07	2.68955e+07	3.55119e+07	2.59765e+07	2.13889e+07	1.58391e+07	2.50793e+07	1.59854e+07	5.47796e+07	2.37033e+07	1.46585e+07	1.00958e+07	1.5951e+07	8.03397e+06	1.1041e+07	3.14015e+07	4.14338e+07	3.60425e+07	5.58023e+07	2.99979e+07	3.89595e+07	5.07017e+07	2.37808e+07	4.39949e+07	4.17258e+07	3.58854e+07	2.99128e+07	2.49471e+07	2.44257e+07	2.47519e+07	2.61082e+07
M148T83	148.049	83.1026	1.39	523457	344631	353855	324342	194746	613970	330249	376719	182439	183279	306565	237706	188406	114819	323559	244771	244560	216019	355201	261188	260305	248710	490542	258905	122684	44136.4	27194.4	31832.5	55888.1	344325	510627	227732	529166	313630	507244	174568	207314	125316	316038	379988	219021	221006	262518	259860	281146
M148T330_2	148.047	330.164	5.5	136921	149352	258905	61600.3	249806	232008	64562.8	196325	185727	171884	156559	348893	144307	128395	261377	257973	97040.1	116718	51851.9	30194.2	78802.1	61823.8	255989	67078.2	42521.1	240370	31241.6	222401	230721	177458	327005	140078	261328	117685	296258	128038	120615	110635	100810	351440	79559	277338	291411	275494	129593
M148T89	148.06	89.1203	1.49	850999	759142	604680	456849	703064	749259	546087	485446	643305	335397	639971	841691	599428	463396	473541	655625	459352	375846	751731	535475	627189	696392	612212	484570	275326	37683.9	5361.95	167467	190119	483473	505404	547882	527416	427162	555366	749763	515348	1.07288e+06	526618	537297	548786	480469	369054	511193	515574
M148T123_3	148.09	122.766	2.05	212090	108004	63368.2	16723.4	17326.7	76736.5	79031.2	141440	106248	121958	128262	203153	76739.9	118713	145498	102084	161074	109270	94492.8	56807.6	93000.6	64058	185704	103152	8689.16	7849.91	13084.4	14875.7	6157.88	129712	161662	136140	240228	104528	155105	250872	119923	166277	171742	171624	111132	92378.4	79806.3	96316.4	81429.3
M149T84	148.863	84.2709	1.4	486967	530884	474624	617624	605445	495679	561547	483380	550540	478051	548634	557416	471837	641150	382450	532106	469722	610195	395433	483024	646732	565529	629442	620080	649629	645555	723182	757708	581781	399485	468798	642707	647512	429396	477915	656791	519724	673478	667938	680057	640403	640541	582490	535238	590768
M149T330	148.969	329.66	5.49	4.5423e+06	2.27425e+06	254037	4.84553e+06	2.64209e+06	2.29799e+06	2.77855e+06	2.97356e+06	3.30079e+06	2.05113e+06	2.8974e+06	7.03609e+06	3.3637e+06	3.40363e+06	6.12621e+06	2.86311e+06	3.01441e+06	2.85326e+06	2.50705e+06	4.86296e+06	2.60094e+06	2.91667e+06	2.52461e+06	2.67058e+06	1.76907e+06	2.79689e+06	2.2852e+06	622131	2.70888e+06	4.07187e+06	2.22282e+06	3.79395e+06	848569	7.92713e+06	3.1292e+06	5.34843e+06	5.12906e+06	4.56277e+06	3.88441e+06	9.33236e+06	3.08409e+06	2.72815e+06	1.44076e+06	3.20629e+06	2.94118e+06
M149T379	148.969	378.935	6.32	343474	2.02195e+06	491817	535468	487372	448371	2.06646e+06	5.49854e+06	7.76592e+06	1.87396e+06	2.02679e+06	2.91918e+06	1.69715e+06	4.84781e+06	509966	1.3056e+06	2.90406e+06	464452	460899	435407	1.8844e+06	461688	9.27035e+06	4.12896e+06	1.93671e+06	445113	435263	435868	447288	2.34425e+06	2.19498e+06	2.03007e+06	3.50619e+06	522349	2.02658e+06	6.62972e+06	3.19151e+06	2.72563e+06	691016	655672	1.78241e+06	2.08215e+06	6.78532e+06	1.66922e+06	1.71751e+06
M149T604	148.969	603.796	10.06	6.42208e+06	326329	3.53801e+06	695520	672075	673091	2.22421e+06	2.42253e+06	2.69673e+06	2.9525e+06	2.70619e+06	3.34934e+06	691050	3.02795e+06	4.29692e+06	2.91869e+06	3.77667e+06	2.27654e+06	587917	601291	2.6485e+06	2.73397e+06	3.17905e+06	666236	638541	643881	284512	655465	654558	3.0439e+06	800812	3.40705e+06	2.8587e+06	3.42356e+06	762447	6.9748e+06	2.12922e+06	5.92473e+06	3.21731e+06	2.93135e+06	6.16326e+06	2.68669e+06	2.85015e+06	1.95561e+06	1.75072e+06
M149T137	148.969	136.975	2.28	3.12889e+06	7.93361e+06	93250.9	2.39934e+06	2.68458e+06	4.70753e+06	1.04734e+06	1.09924e+06	1.0726e+06	8.17866e+06	5.91126e+06	1.15477e+07	1.02014e+06	1.90127e+06	2.195e+06	5.02076e+06	2.91129e+06	3.46091e+06	2.54674e+06	2.54917e+06	2.63712e+06	2.17083e+06	2.10556e+06	2.38361e+06	1.01847e+06	1.07694e+06	1.3115e+06	3.10717e+06	9.47588e+06	8.11147e+06	8.08561e+06	815909	1.39231e+06	284270	7.21519e+06	5.2757e+06	3.35886e+06	7.46787e+06	4.71476e+06	3.49545e+06	8.60831e+06	3.7927e+06	8.81691e+06	340826	968159
M149T691	148.969	691.358	11.52	857857	4.37087e+06	3.51435e+06	6.2298e+06	724456	1.76941e+06	2.65598e+06	3.1031e+06	722160	2.08406e+06	3.38429e+06	877041	680173	697670	727220	3.63497e+06	2.47508e+06	670383	1.80436e+06	3.53615e+06	2.97793e+06	3.4174e+06	4.84029e+06	705783	3.40139e+06	2.52458e+06	3.92378e+06	679344	697766	800514	781645	815446	746963	757928	3.02936e+06	1.15025e+06	1.99556e+06	1.04013e+06	952704	908388	2.22025e+06	727274	1.52884e+06	3.79711e+06	4.19958e+06
M149T593	148.969	593.376	9.89	752785	2.44039e+06	1.74997e+06	626843	609333	3.33898e+06	630016	2.83661e+06	2.33618e+06	1.85814e+06	2.06339e+06	5.68932e+06	2.19192e+06	540976	591139	2.16988e+06	543340	2.51221e+06	3.146e+06	2.59554e+06	2.41812e+06	3.55812e+06	3.31633e+06	3.17159e+06	6.50343e+06	576108	2.61175e+06	557914	609045	2.27709e+06	3.65706e+06	671687	2.33511e+06	2.118e+06	3.4974e+06	940156	2.29008e+06	932969	815445	809394	673245	1.78878e+06	1.92735e+06	574842	2.26319e+06
M149T732	148.969	732.064	12.2	823346	2.16126e+06	4.75105e+06	647687	682031	667698	3.0133e+06	4.13966e+06	658635	2.39594e+06	2.28853e+06	802893	633744	2.56412e+06	4.05581e+06	3.26644e+06	3.8386e+06	2.12452e+06	1.83971e+06	3.25543e+06	1.69501e+06	1.64305e+06	3.36679e+06	2.1033e+06	2.61446e+06	3.31802e+06	3.57679e+06	638045	2.03434e+06	265849	753394	746269	732814	733563	742968	947173	682298	854361	860856	833701	712398	715684	2.53802e+06	2.84251e+06	3.18058e+06
M149T124	149.024	123.57	2.06	1.05537e+06	1.00293e+06	961704	596224	937011	377385	401854	980728	928865	608697	432608	1.28418e+06	530721	785298	892187	850757	682404	892565	548130	354147	807649	995163	1.26193e+06	586826	1.01631e+06	1.26513e+06	1.21251e+06	957268	660239	1.35695e+06	1.23717e+06	865285	729071	478303	1.13559e+06	1.83281e+06	397412	1.74348e+06	1.34052e+06	1.1026e+06	1.33509e+06	975179	611832	870757	24512.5
M149T95	149.044	95.1727	1.59	7.07501e+07	7.60819e+07	4.36293e+07	9.38378e+07	6.94343e+07	2.66363e+07	5.95451e+07	7.45828e+07	9.32046e+07	6.5237e+07	7.33273e+07	1.2086e+08	8.3574e+07	7.92482e+07	7.22083e+07	4.88434e+07	6.14115e+07	5.74942e+07	2.46774e+07	4.43355e+07	5.45495e+07	5.81521e+07	9.54173e+07	5.00239e+07	1.24005e+08	133353622	1.43236e+08	1.19869e+08	1.01e+08	8.4857e+07	5.92491e+07	8.85135e+07	9.95392e+07	6.19499e+07	6.91456e+07	1.53534e+08	7.39048e+07	1.15531e+08	1.05086e+08	1.01877e+08	9.29274e+07	8.70394e+07	6.8235e+07	7.47897e+07	6.41276e+07
M149T123	149.045	122.873	2.05	3.17027e+06	2.25173e+06	949013	435678	1.16723e+06	939063	1.36806e+06	1.77113e+06	1.63177e+06	3.06468e+06	1.6299e+06	2.56196e+06	2.01929e+06	3.34456e+06	2.25919e+06	1.41664e+06	1.78016e+06	1.33094e+06	1.16422e+06	75461.4	1.53207e+06	992112	3.93046e+06	1.32544e+06	4.01336e+06	424682	540964	386116	3.62142e+06	144898	2.27011e+06	2.02619e+06	309514	1.83925e+06	2.22526e+06	233250	131152	5.19768e+06	4.40512e+06	4.18208e+06	121214	108449	1.44848e+06	503373	1.54249e+06
M150T631	150.001	631.19	10.52	193198	227145	386583	169877	217308	378509	318553	225621	194425	183789	244570	330381	198454	207593	249565	338942	183995	166955	201723	213765	216268	162330	202032	205464	322027	194344	277806	202916	253991	226805	252268	524727	284323	183882	248059	260903	213732	226138	239699	277477	160007	171493	219498	201887	201417
M150T123	150.039	122.873	2.05	2.32655e+06	1.73708e+06	683942	822670	816599	787796	1.03639e+06	1.85501e+06	1.60523e+06	2.98492e+06	1.45027e+06	1.98739e+06	1.38585e+06	1.49884e+06	1.53293e+06	1.20083e+06	1.56567e+06	1.10847e+06	889656	687524	1.09643e+06	662129	2.38713e+06	1.04666e+06	134892	438516	670508	387781	467708	2.53137e+06	1.75463e+06	1.8125e+06	2.48087e+06	1.50395e+06	1.73758e+06	2.27976e+06	1.1519e+06	1.96633e+06	1.98484e+06	1.7416e+06	1.38572e+06	1.07374e+06	1.07793e+06	1.09353e+06	1.19673e+06
M150T200	150.041	199.542	3.33	227715	231748	11017.2	9821.7	11539.3	9678.98	7033.08	210786	215487	653717	53188.8	168240	225468	164286	155610	11518.4	233068	74904.2	12470.8	9517.39	9792.13	10099.1	23656.4	7858.2	12520.3	15685.5	9970.47	9431.74	9287.6	424301	86589.3	192058	226402	107540	140249	132429	84692.7	167173	148534	86529.1	92640.1	92168.8	104375	84274.3	103942
M150T95	150.048	95.1727	1.59	1.74217e+06	2.90966e+06	490007	4.27084e+06	2.1515e+06	317389	3.64208e+06	3.72359e+06	3.81553e+06	3.49726e+06	2.52365e+06	5.63863e+06	4.34747e+06	3.67321e+06	3.5542e+06	2.49877e+06	3.22289e+06	2.29261e+06	290819	2.19842e+06	612124	2.92894e+06	4.75746e+06	1.23592e+06	6.24826e+06	6.16831e+06	7.90468e+06	6.52565e+06	5.65137e+06	3.57742e+06	3.5987e+06	3.55993e+06	4.57714e+06	3.7775e+06	3.68508e+06	6.33866e+06	3.09007e+06	6.71658e+06	6.50383e+06	4.708e+06	4.17058e+06	4.78235e+06	3.70775e+06	4.08168e+06	2.89345e+06
M151T84	150.886	84.4206	1.41	1.33239e+07	1.12629e+07	1.08348e+07	1.21556e+07	1.07163e+07	9.87887e+06	1.1752e+07	1.06176e+07	1.02366e+07	1.00594e+07	9.91457e+06	1.46085e+07	9.70065e+06	9.57905e+06	1.02059e+07	9.63631e+06	9.38148e+06	9.86038e+06	8.96644e+06	9.12345e+06	9.56515e+06	9.59633e+06	1.36017e+07	8.8895e+06	9.93585e+06	8.91334e+06	1.00643e+07	9.58204e+06	9.18536e+06	1.21822e+07	1.13413e+07	1.26486e+07	1.33723e+07	1.11773e+07	1.18384e+07	1.94017e+07	8.85335e+06	1.81527e+07	1.54992e+07	1.59986e+07	1.16283e+07	1.06112e+07	1.0042e+07	9.38861e+06	9.74114e+06
M151T123	151.025	122.89	2.05	6.86685e+06	6.21661e+06	4.92872e+06	1.29042e+07	7.58383e+06	3.63651e+06	9.02611e+06	6.25539e+06	7.07857e+06	8.35203e+06	7.00759e+06	1.15535e+07	6.55795e+06	8.32247e+06	5.73987e+06	8.16992e+06	7.9414e+06	4.98888e+06	4.29345e+06	4.34121e+06	6.73184e+06	6.81065e+06	8.19904e+06	5.77859e+06	2.44321e+07	2.25197e+07	1.76679e+07	17954611	1.27983e+07	7.67176e+06	5.00533e+06	9.41899e+06	6.26623e+06	7.894e+06	4.90841e+06	1.51427e+07	8.01319e+06	1.39088e+07	1.31647e+07	1.15831e+07	9.32309e+06	8.46618e+06	7.94176e+06	8.14587e+06	8.4892e+06
M151T147	151.025	146.696	2.44	296194	312911	236015	710826	370400	76449.9	552492	366619	434191	481927	407836	635159	367181	491558	332567	455360	474677	298901	217089	229960	344022	412328	471634	307115	1.60918e+06	1.33663e+06	1.11037e+06	1.07421e+06	646831	350525	221525	499889	311564	360861	259289	762445	506616	664786	626480	620923	479714	543475	494384	528764	449316
M151T204	151.025	204.337	3.41	1.26174e+06	1.38817e+06	866987	2.26982e+06	1.23777e+06	605035	1.88936e+06	968072	1.12673e+06	1.65747e+06	1.19263e+06	1.70083e+06	1.19888e+06	2.15374e+06	954471	1.70883e+06	1.42899e+06	1.03953e+06	1.02272e+06	812707	1.16154e+06	1.40477e+06	1.30208e+06	983034	4.22161e+06	4.41256e+06	2.5407e+06	3.57216e+06	2.53799e+06	1.26372e+06	1.01521e+06	1.60641e+06	1.13286e+06	1.11782e+06	1.12251e+06	2.71629e+06	1.45015e+06	2.49469e+06	1.68978e+06	1.627e+06	1.86499e+06	1.44751e+06	1.37768e+06	1.66379e+06	1.67784e+06
M151T531	151.039	530.708	8.85	1.83822e+06	1.20383e+06	1.78396e+06	1.5089e+06	1.3372e+06	1.01365e+06	1.7845e+06	1.36305e+06	1.69775e+06	1.47228e+06	1.45151e+06	1.63188e+06	1.70047e+06	1.80352e+06	1.67422e+06	1.45929e+06	1.31202e+06	1.90283e+06	1.27999e+06	2.60659e+06	1.23639e+06	2.08646e+06	1.756e+06	1.36391e+06	1.46999e+06	1.4636e+06	1.90297e+06	1.58453e+06	1.82877e+06	1.22473e+06	1.72586e+06	1.22904e+06	1.53588e+06	1.77841e+06	2.06434e+06	2.14831e+06	2.69828e+06	1.72966e+06	1.86703e+06	1.8761e+06	1.50778e+06	2.08629e+06	1.52475e+06	1.72433e+06	2.73988e+06
M151T613	151.039	613.374	10.22	968373	841662	710437	811793	1.08312e+06	699070	1.0358e+06	1.25661e+06	815548	771830	1.42579e+06	1.44452e+06	867590	1.50808e+06	953885	1.23822e+06	921950	1.06859e+06	763280	683062	823405	756376	886820	945016	1.1113e+06	2.07491e+06	900098	1.86416e+06	941946	952275	1.43174e+06	1.73138e+06	1.27003e+06	865633	785690	1.35918e+06	182262	1.28148e+06	1.19378e+06	1.09729e+06	883951	154830	782502	173871	171058
M151T416	151.039	416.463	6.94	638509	122362	114720	137271	125577	107419	637732	466870	121133	1.75517e+06	124650	657222	775175	131383	561072	526782	129772	122242	117733	114575	112070	119718	650072	121724	776933	1.01834e+06	631548	903526	619367	144326	454308	134880	1.30558e+06	129966	126558	943510	519182	859207	744018	652763	488371	842362	579991	460286	136261
M151T96	151.06	95.7819	1.6	6.45064e+06	3.98618e+06	2.40956e+06	3.83065e+06	2.96468e+06	2.99472e+06	3.08699e+06	3.79414e+06	3.50299e+06	4.32079e+06	3.31131e+06	5.27637e+06	3.9574e+06	3.6116e+06	3.42123e+06	3.88555e+06	3.38528e+06	2.97601e+06	2.71716e+06	2.91073e+06	3.60501e+06	3.20061e+06	4.8951e+06	3.78037e+06	1.89996e+06	390282	294972	1.63577e+06	344663	4.01476e+06	4.37162e+06	3.43819e+06	5.46092e+06	3.86763e+06	4.2601e+06	5.78172e+06	2.88787e+06	4.91785e+06	5.3567e+06	4.17772e+06	3.53456e+06	2.66082e+06	3.429e+06	2.48357e+06	3.17305e+06
M152T123	152.028	122.902	2.05	370297	390552	280314	690703	363316	182358	523442	342960	382046	403985	343679	574155	353844	486675	279545	450931	453824	321771	236603	234753	322124	352911	420049	311017	1.36129e+06	1.20397e+06	893536	1.08258e+06	651668	407407	283526	470502	404808	395842	277868	950493	420418	769436	674835	632098	491787	489604	404449	431880	519140
M152T705	152.034	705.315	11.76	653324	969865	549783	660500	782336	524753	848317	849465	693860	728342	742996	866473	561684	822110	859281	728492	789485	861078	677618	679597	816065	737758	856322	1.00894e+06	870492	793429	818808	883959	724264	772625	647641	585835	945514	803657	633008	996393	647611	887094	901830	768282	729473	521354	518219	627913	656379
M152T685	152.034	684.568	11.41	334645	284789	386026	258825	426511	238174	568266	412542	301509	479456	301887	380827	472766	355247	529334	615668	409779	374365	256153	416570	297546	402313	354788	401524	382678	352692	439992	417341	518836	488162	317036	329444	542821	416578	391478	717253	247764	467272	438683	548912	321634	239888	262735	233818	448253
M152T204	152.029	203.909	3.4	33688.8	45651.3	26354	105214	27047.5	21614.2	117235	26990	31537.9	63157.1	31569.4	58250.6	36619.9	69407.9	25822.8	57584.1	52152.9	18839.5	28253.1	22878	22633.5	51096.1	30066.8	19759.2	219615	222396	107089	132680	112885	44522.3	27974.9	24388.6	23918.8	28993.8	28233.4	70076.7	41591.6	91969.8	48798.2	55689.7	61624.6	27011.6	25154.6	58320.9	56996.5
M152T135	152.071	135.179	2.25	24120.1	32743.7	30855.4	23813.3	940953	70661.5	58503.6	47946.7	40409.4	41354.9	50460.7	28359.3	1.41613e+06	46885.7	1.03019e+06	714033	2.00127e+06	56993.5	1.79285e+06	40427.7	60211.8	337400	25877	1.26223e+06	1.10374e+06	98503.5	71718.1	1.58112e+06	44633.5	24750.6	770907	17450.9	439935	33203.3	373727	20907.1	76065.2	21440.5	25861.6	20946.2	53406.6	39197.4	47465.7	1.98548e+06	72717.2
M153T84	152.883	84.3797	1.41	1.34768e+07	1.19013e+07	1.09031e+07	1.20217e+07	1.09718e+07	1.00711e+07	1.1624e+07	1.06901e+07	1.04493e+07	1.04012e+07	1.00446e+07	1.47744e+07	1.01041e+07	1.01174e+07	1.06557e+07	9.83023e+06	9.03757e+06	1.0076e+07	9.16016e+06	9.30717e+06	1.02169e+07	9.69911e+06	1.32376e+07	9.33211e+06	1.01492e+07	9.00008e+06	1.04786e+07	9.71867e+06	9.48481e+06	1.27498e+07	1.14821e+07	1.25976e+07	1.39577e+07	1.10483e+07	1.25944e+07	1.96658e+07	9.13685e+06	1.86599e+07	1.6462e+07	16368847	1.18634e+07	1.10468e+07	1.11326e+07	1.01271e+07	1.01513e+07
M153T133	152.977	133.056	2.22	1.79829e+07	2.00827e+07	2.26425e+07	1.90181e+07	1.78397e+07	1.7749e+07	7.68182e+06	1.05014e+07	1.81862e+07	1.89289e+07	1.26573e+07	1.21382e+07	7.53648e+06	1.26469e+07	1.47703e+07	1.5262e+07	2.06358e+07	1.59562e+07	2.83904e+06	1.83145e+07	1.65788e+07	1.36819e+07	1.01281e+07	1.57237e+07	1.58688e+07	1.18986e+07	1.52332e+07	4.26054e+06	1.70233e+07	1.83722e+07	2.55605e+07	1.19899e+07	2.2302e+07	1.10575e+07	7.0932e+06	2.61797e+07	1.96015e+07	3.16848e+07	3.14708e+07	2.15794e+07	1.8511e+07	9.16676e+06	1.78714e+07	1.62992e+07	1.12595e+07
M153T65	152.977	64.9579	1.08	7.76666e+06	1.82673e+07	1.12314e+07	1.58039e+07	12152614	1.45275e+07	1.54445e+07	1.14819e+07	1.43323e+07	9.39762e+06	1.49613e+07	2.02463e+07	1.18252e+07	1.61151e+07	1.5597e+07	1.48321e+07	1.38836e+07	1.11988e+07	1.2624e+07	1.31569e+07	1.32748e+07	1.31991e+07	1.80356e+07	1.27381e+07	1.06941e+07	1.33376e+07	4.98648e+06	1.0726e+07	1.04529e+07	1.66592e+07	1.4288e+07	1.58756e+07	1.71899e+07	1.54225e+07	1.68955e+07	2.56668e+07	1.15829e+07	1.87239e+07	2.37707e+07	2.28344e+07	1.71526e+07	1.52494e+07	1.46221e+07	1.29597e+07	1.00112e+07
M153T636	152.977	636.241	10.6	554993	4.17544e+06	1.70072e+06	624092	3.36963e+06	2.5562e+06	2.00127e+06	2.65462e+06	465836	2.34397e+06	3.07805e+06	3.46422e+06	8.35708e+06	2.29824e+06	626551	625070	2.8275e+06	625112	1.03218e+06	1.33063e+06	2.10254e+06	2.10137e+06	731437	2.89693e+06	2.91079e+06	495831	2.73172e+06	552012	2.02888e+06	2.69788e+06	685916	3.17968e+06	3.69568e+06	4.06637e+06	3.56913e+06	928604	3.51874e+06	3.75511e+06	3.16307e+06	784437	3.23077e+06	4.29039e+06	3.78635e+06	608915	1.68338e+06
M153T579	152.977	578.529	9.64	5.77391e+06	1.19089e+07	349543	2.44038e+06	1.58828e+06	5.19763e+06	2.7773e+06	3.21175e+06	1.16895e+07	737234	4.35299e+06	892274	749063	1.09273e+07	1.89284e+06	735844	2.6095e+06	3.39459e+06	2.15661e+06	2.58206e+06	3.27083e+06	2.26492e+06	4.13148e+06	2.70758e+06	2.13985e+06	685281	691102	718009	663708	3.68629e+06	3.94998e+06	4.01012e+06	729084	2.25217e+06	755170	3.65613e+06	6.87942e+06	1.07832e+06	8.08094e+06	7.31179e+06	800475	2.92984e+06	2.30863e+06	704470	367777
M153T592	152.977	591.889	9.86	6.53951e+06	1.00368e+06	3.13631e+06	3.96497e+06	3.95906e+06	2.59105e+06	4.85198e+06	985741	851417	4.19841e+06	4.08568e+06	7.73668e+06	3.83978e+06	946257	3.69369e+06	1.00132e+06	2.61125e+06	934834	936271	1.82578e+06	890775	4.12118e+06	3.79897e+06	3.71469e+06	950845	928790	947313	943236	3.41037e+06	4.87702e+06	1.06952e+06	3.93323e+06	4.31154e+06	1.01094e+06	4.03604e+06	6.6437e+06	2.53355e+06	1.68433e+07	1.28832e+06	3.39932e+06	5.28928e+06	2.70848e+06	2.50204e+06	3.75617e+06	3.65911e+06
M153T424	152.977	424.215	7.07	752338	2.26708e+06	753523	2.55195e+06	3.73271e+06	1.85946e+06	2.77043e+06	3.56292e+06	3.1035e+06	666424	3.17638e+06	852698	692645	2.49689e+06	666122	674298	2.3403e+06	659620	3.73382e+06	661521	2.73943e+06	2.08642e+06	1.76698e+06	3.47206e+06	654423	652100	642857	656135	1.99184e+06	805187	5.07144e+06	788247	766403	1.53525e+06	3.71524e+06	6.10815e+06	2.11637e+06	4.01929e+06	7.43659e+06	3.22224e+06	779831	2.41221e+06	607466	2.27962e+06	2.62387e+06
M153T537	152.977	536.901	8.95	3.99397e+06	5.0287e+06	995245	3.74716e+06	2.79759e+06	3.23132e+06	1.03041e+07	3.51446e+06	3.94173e+06	5.5728e+06	3.94241e+06	1.16149e+06	4.68172e+06	970971	948390	927059	2.30402e+06	2.85398e+06	2.29014e+06	905673	4.80709e+06	2.75817e+06	3.79861e+06	409118	2.20856e+06	4.48368e+06	4.48563e+06	925747	3.64671e+06	1.0984e+06	4.71154e+06	5.46574e+06	5.3646e+06	3.15537e+06	2.94137e+06	5.17448e+06	1.78564e+06	1.40599e+06	7.44124e+06	5.6282e+06	1.02413e+06	3.21969e+06	2.94307e+06	911511	4.49403e+06
M153T553	152.977	552.943	9.22	3.98258e+06	4.58541e+06	1.8477e+06	2.57595e+06	4.45181e+06	3.03479e+06	2.44209e+06	3.0411e+06	842917	814531	641489	4.02394e+06	4.59423e+06	834272	2.65554e+06	2.23759e+06	5.03701e+06	2.46906e+06	4.78367e+06	771267	4.11572e+06	4.31041e+06	968184	4.26123e+06	3.56526e+06	2.14198e+06	766128	784315	5.05453e+06	6.11819e+06	5.64503e+06	3.03372e+06	2.86307e+06	3.00149e+06	867830	5.52078e+06	763675	3.43663e+06	3.53759e+06	1.09306e+06	1.09446e+07	325956	4.22949e+06	819732	3.13509e+06
M153T204	152.977	204.478	3.41	3.88289e+06	1.56005e+06	3.64675e+06	4.2337e+06	5.28229e+06	4.35659e+06	2.2137e+06	3.10922e+06	751231	722373	4.50189e+06	3.83835e+06	747572	2.35805e+06	437158	2.24729e+06	3.65706e+06	3.09425e+06	2.07496e+06	3.78554e+06	918601	696136	3.77967e+06	3.43949e+06	660062	687346	658013	661035	2.09963e+06	3.75711e+06	4.89971e+06	2.23921e+06	2.91588e+06	6.35616e+06	4.29767e+06	1.21922e+06	710828	3.63717e+06	994484	5.11465e+06	2.5663e+06	2.75186e+06	2.44569e+06	716558	690173
M153T438	152.977	437.871	7.3	5.12255e+06	2.2524e+06	3.29851e+06	3.89958e+06	2.60623e+06	2.4696e+06	1.75785e+06	1.71004e+06	2.11389e+06	832335	2.02603e+06	2.97405e+06	3.53677e+06	788336	4.46533e+06	802468	2.21069e+06	759656	2.3018e+06	3.35274e+06	757266	4.69228e+06	5.19549e+06	1.8733e+06	785327	747051	774447	810834	5.24564e+06	938946	2.97029e+06	4.92937e+06	5.31668e+06	2.06502e+06	850775	3.3809e+06	2.32024e+06	1.13354e+06	1.10052e+06	8.19254e+06	922980	812489	2.98699e+06	780176	3.85156e+06
M153T467	152.977	467.38	7.79	3.14779e+06	3.95105e+06	4.42733e+06	2.05659e+06	740651	1.01476e+07	2.17009e+06	3.03164e+06	744645	4.71843e+06	2.19288e+06	827112	754382	724637	4.08576e+06	725263	3.59173e+06	3.37052e+06	2.07864e+06	710249	678635	2.42488e+06	3.40526e+06	393649	2.15462e+06	679882	3.71992e+06	689535	3.22299e+06	839034	814518	1.61277e+06	4.05654e+06	3.27168e+06	773541	7.92188e+06	689955	1.00556e+06	936734	925263	805738	4.16956e+06	1.48203e+06	2.63115e+06	734964
M153T398	152.977	398.019	6.63	5.20836e+06	2.44369e+06	2.30568e+06	3.64106e+06	4.2917e+06	524314	694636	674030	689216	3.5646e+06	1.84938e+06	3.87011e+06	667423	1.40246e+06	2.11492e+06	638068	2.26275e+06	2.70905e+06	2.11876e+06	3.2997e+06	2.354e+06	2.50151e+06	783510	1.68467e+06	625254	626159	613857	629654	221003	785404	4.22756e+06	535598	4.23359e+06	4.0141e+06	2.67649e+06	3.19855e+06	613992	4.92203e+06	894631	4.65166e+06	711407	3.54293e+06	3.94909e+06	635287	620760
M153T523	152.977	523.093	8.72	2.59354e+06	792103	2.64368e+06	2.03717e+06	770962	2.56208e+06	755768	2.8592e+06	768471	765969	729299	2.93314e+06	759244	4.34733e+06	3.83593e+06	708736	3.86262e+06	2.90056e+06	694069	1.9902e+06	2.47078e+06	3.52692e+06	872663	726028	3.11254e+06	712869	382695	684011	4.0357e+06	853077	869722	842632	3.1461e+06	786651	762822	4.61019e+06	2.05606e+06	3.64468e+06	1.00787e+06	3.92533e+06	3.10029e+06	3.11183e+06	2.1525e+06	708835	736918
M153T259	152.977	258.778	4.31	2.99062e+06	2.98691e+06	3.54007e+06	4.35152e+06	4.03868e+06	2.73785e+06	7.15933e+06	4.6918e+06	2.68558e+06	2.60607e+06	2.37456e+06	2.89737e+06	789183	2.35597e+06	1.99866e+06	765088	4.34045e+06	754122	3.6209e+06	2.36351e+06	2.59095e+06	4.70328e+06	955060	2.48717e+06	709153	724829	701355	740237	3.86225e+06	4.67232e+06	4.86392e+06	888289	2.49471e+06	623183	832724	1.28447e+06	717554	1.12546e+06	5.44866e+06	3.47953e+06	3.54824e+06	4.71143e+06	754114	761219	746033
M153T497	152.977	496.825	8.28	5.86564e+06	2.67165e+06	4.57398e+06	3.58716e+06	4.38569e+06	5.88597e+06	3.15297e+06	863855	2.74451e+06	3.68732e+06	858483	4.8624e+06	881889	5.65054e+06	2.17722e+06	881900	850926	864007	828167	317873	829129	2.06391e+06	3.68565e+06	3.75131e+06	1.94378e+06	3.02172e+06	817947	2.48457e+06	4.0402e+06	1.02409e+06	4.41932e+06	3.13572e+06	5.13637e+06	2.81855e+06	3.72993e+06	1.12431e+07	2.1638e+06	6.7227e+06	4.92879e+06	4.54159e+06	939428	2.97913e+06	2.35518e+06	4.80061e+06	568978
M153T650	152.977	650.205	10.84	2.29361e+06	3.56972e+06	4.08863e+06	2.64041e+06	636777	1.73e+06	4.60115e+06	2.38635e+06	2.70248e+06	3.2021e+06	1.83442e+06	2.79274e+06	664058	2.64996e+06	2.28596e+06	634175	1.59571e+06	593364	4.2659e+06	2.11567e+06	586977	1.88457e+06	4.45259e+06	314310	458120	1.89783e+06	577522	2.65598e+06	2.60568e+06	1.26814e+06	5.39206e+06	698850	691949	3.38154e+06	670258	3.44009e+06	573941	3.12725e+06	876266	455313	2.34543e+06	3.54503e+06	1.76735e+06	629819	3.77805e+06
M153T508	152.977	508.398	8.47	1.1116e+06	8.4746e+06	1.85212e+06	3.06759e+06	757504	2.2626e+06	2.89191e+06	3.146e+06	2.57404e+06	4.21281e+06	2.29221e+06	931130	793302	733761	2.31525e+06	765401	752506	2.84271e+06	4.67517e+06	3.63691e+06	3.81826e+06	2.16133e+06	4.99494e+06	729763	2.77673e+06	729977	4.57787e+06	725563	720550	881056	2.28359e+06	3.60903e+06	3.56462e+06	2.72533e+06	791909	3.61181e+06	1.82659e+06	1.05335e+06	1.00523e+06	991765	2.48751e+06	521959	2.75846e+06	741744	724852
M153T385	152.977	385.302	6.42	997537	2.79347e+06	3.01425e+06	3.71919e+06	3.95954e+06	2.99342e+06	3.95472e+06	3.82348e+06	774418	3.83061e+06	2.56088e+06	1.7338e+06	770251	2.34658e+06	730182	776057	1.88821e+06	738647	1.88368e+06	3.27467e+06	718794	2.21328e+06	2.20036e+06	1.18969e+06	754512	703290	726963	735226	6.98641e+06	2.83971e+06	3.55285e+06	4.51422e+06	5.4422e+06	3.51423e+06	860542	5.85117e+06	729079	3.3627e+06	1.05766e+06	1.00878e+06	2.66276e+06	790816	744213	4.53007e+06	745105
M153T355	152.977	355.199	5.92	2.91666e+06	801167	2.90961e+06	3.71882e+06	3.16593e+06	3.46303e+06	2.68184e+06	4.57598e+06	774816	2.21726e+06	759120	769442	3.17011e+06	2.54344e+06	768308	2.51464e+06	6.66818e+06	753760	2.75454e+06	733226	732482	1.83486e+06	2.50399e+06	733684	2.50199e+06	692497	2.67049e+06	752279	4.11662e+06	927561	4.34481e+06	2.41045e+06	3.13539e+06	3.97661e+06	844512	759799	745165	1.05816e+06	6.18994e+06	3.57262e+06	6.27288e+06	3.24181e+06	751667	713235	769717
M153T732	152.977	732.32	12.21	2.17789e+06	2.59079e+06	1.65747e+06	1.85765e+06	1.87654e+06	1.61183e+06	2.13835e+06	2.09124e+06	424425	2.08991e+06	431195	1.60116e+06	1.8452e+06	436547	207379	431532	1.51632e+06	2.08983e+06	2.96884e+06	1.48317e+06	1.79007e+06	1.27969e+06	464905	425496	2.17418e+06	392504	403269	414272	2.00226e+06	486042	1.85425e+06	2.35003e+06	426700	2.05369e+06	420885	568385	410708	555211	946697	1.90764e+06	450458	1.85359e+06	3.48103e+06	395314	1.87297e+06
M153T609	152.977	608.762	10.15	4.74082e+06	3.29743e+06	1.08833e+06	2.60503e+06	2.36051e+06	2.17019e+06	2.51849e+06	6.67124e+06	6.93207e+06	1.05516e+06	1.06069e+06	9.51692e+06	996427	953555	5.18193e+06	1.03891e+06	5.44462e+06	2.73064e+06	3.96742e+06	2.93742e+06	2.21064e+06	1.50484e+06	4.50864e+06	308000	2.58395e+06	2.26671e+06	2.69593e+06	2.71619e+06	2.86013e+06	8.85592e+06	1.14295e+07	2.69276e+06	4.88955e+06	5.34743e+06	1.08358e+06	3.4259e+06	4.14368e+06	1.22411e+07	2.24788e+06	6.10072e+06	2.19888e+06	3.4961e+06	2.02281e+06	2.57944e+06	921810
M153T693	152.977	692.62	11.54	2.36196e+06	625714	3.92007e+06	3.24089e+06	2.28706e+06	2.00538e+06	604691	3.3125e+06	611382	2.6982e+06	6.49297e+06	4.4107e+06	583136	260059	2.11146e+06	580370	593103	585121	1.29554e+06	1.92712e+06	2.20496e+06	1.77082e+06	3.48437e+06	3.55627e+06	545125	1.60645e+06	2.086e+06	537076	1.71993e+06	673994	644641	3.09069e+06	1.61433e+06	609461	615581	3.11782e+06	557740	791043	755266	6.78499e+06	2.42187e+06	583883	579475	580094	1.86327e+06
M153T482	152.977	481.831	8.03	4.31356e+06	1.88319e+06	895479	860286	8.03057e+06	871211	1.93874e+06	2.77838e+06	809657	3.25194e+06	3.9171e+06	6.68288e+06	875167	839750	2.1472e+06	815776	3.95573e+06	2.26439e+06	776236	815601	776433	3.37243e+06	3.29577e+06	4.38433e+06	1.95083e+06	820859	843188	3.29323e+06	2.72287e+06	960461	5.5642e+06	749196	3.34921e+06	4.42477e+06	2.64695e+06	1.30845e+06	3.87941e+06	3.1839e+06	1.15215e+06	1.14558e+07	2.93193e+06	4.92763e+06	2.33391e+06	796244	2.37249e+06
M153T219	152.977	218.847	3.65	1.1042e+06	1.71745e+06	2.92402e+06	896473	918217	1.7957e+06	5.45618e+06	2.26143e+06	2.8775e+06	1.19398e+07	2.31736e+06	5.21174e+06	882587	884270	2.40961e+06	816073	4.30814e+06	3.41295e+06	872151	806273	2.31491e+06	851336	7.08575e+06	810571	773172	809549	781960	812503	2.79734e+06	1.0231e+06	5.03971e+06	4.91435e+06	958609	3.03941e+06	5.72842e+06	3.79492e+06	832252	3.87244e+06	1.23404e+06	3.75822e+06	2.66255e+06	5.1124e+06	2.24638e+06	2.23713e+06	781819
M153T245	152.977	245.224	4.09	807222	2.65916e+06	2.29354e+06	711205	2.53085e+06	2.78484e+06	4.93969e+06	689184	697368	2.97333e+06	2.12865e+06	3.77747e+06	660782	678742	2.12179e+06	610518	3.67216e+06	2.44837e+06	1.86616e+06	614818	637368	2.14747e+06	4.28052e+06	603937	500648	629395	576008	596117	2.06981e+06	761757	732552	5.40184e+06	3.44075e+06	2.19786e+06	2.62636e+06	1.07572e+06	629345	1.20608e+07	3.24396e+06	4.61197e+06	756557	3.22061e+06	4.36528e+06	626926	636281
M153T452	152.977	452.177	7.54	2.94446e+06	1.94966e+06	2.60065e+06	3.2449e+06	3.79085e+06	812869	2.73716e+06	2.73108e+06	877118	2.4675e+06	4.79023e+06	4.70511e+06	837169	808786	866256	792308	2.92401e+06	793793	2.22725e+06	3.01579e+06	821645	2.31342e+06	2.28461e+06	808420	801859	794768	779840	800310	804274	970811	930447	2.96169e+06	3.22666e+06	5.26909e+06	966999	916179	835062	1.28305e+07	4.24288e+06	1.03217e+06	5.30768e+06	6.63219e+06	3.86378e+06	826026	793505
M153T718	152.977	717.927	11.97	1.68905e+06	2.60844e+06	1.69467e+06	1.38978e+06	2.53499e+06	514274	524778	1.51516e+06	489676	497693	501340	1.83404e+06	1.68803e+06	493103	2.54282e+06	502260	1.61899e+06	484548	3.29299e+06	1.93395e+06	502702	1.49928e+06	548326	1.57926e+06	2.14818e+06	463908	476454	472432	490705	554784	3.26577e+06	552518	565063	1.72093e+06	525277	432525	1.95549e+06	2.04634e+06	2.64426e+06	620547	513472	528360	1.57741e+06	508755	2.59376e+06
M153T677	152.977	676.776	11.28	775544	3.84403e+06	663730	2.16627e+06	2.5379e+06	3.37658e+06	3.1234e+06	5.57301e+06	2.72885e+06	3.40952e+06	2.37555e+06	772672	638108	660713	2.51399e+06	649998	1.65927e+06	600423	581515	631022	600510	592165	737667	605938	588053	597909	601797	598841	2.45402e+06	732404	2.72147e+06	2.11935e+06	3.39277e+06	208983	654968	6.16354e+06	596509	4.48633e+06	3.04265e+06	3.30241e+06	2.07108e+06	2.86703e+06	652345	632349	541892
M153T273	152.977	273.061	4.55	2.82924e+06	2.94535e+06	4.18543e+06	3.92179e+06	2.62927e+06	2.3255e+06	663898	2.78681e+06	718450	4.11592e+06	692515	793960	666596	2.41796e+06	657236	643362	3.21031e+06	636011	1.98363e+06	2.26373e+06	617640	3.6206e+06	3.5044e+06	3.08319e+06	606994	593973	622994	630327	626705	3.2499e+06	748278	4.0872e+06	734137	2.28103e+06	675041	1.92601e+07	613601	8.17077e+06	3.46867e+06	3.19021e+06	751538	4.63524e+06	625106	652363	626924
M153T191	152.977	190.823	3.18	3.82056e+06	854557	2.25307e+06	517510	2.36738e+06	2.17217e+06	2.95563e+06	4.60947e+06	802405	5.81956e+06	2.7276e+06	3.5992e+06	783190	786098	3.36279e+06	775016	3.05945e+06	739731	3.5001e+06	2.18804e+06	4.36716e+06	764885	978632	336757	747061	717743	722606	727427	3.97818e+06	897454	3.54371e+06	4.72311e+06	3.3719e+06	2.8179e+06	802632	8.83802e+06	753899	8.67733e+06	1.09425e+06	3.25122e+06	895804	765560	4.24331e+06	729911	721048
M153T624	152.977	623.929	10.4	2.84592e+06	1.44461e+06	471479	473013	478399	2.62687e+06	2.38266e+06	477877	496187	474620	2.69958e+06	588946	471120	5.55033e+06	2.79362e+06	458237	468987	467295	1.34935e+06	465133	439800	2.26959e+06	544016	3.7319e+06	2.4479e+06	2.10027e+06	459603	475867	581120	523861	506406	2.36106e+06	2.30622e+06	2.14607e+06	2.54602e+06	6.58104e+06	478409	675171	694293	5.9648e+06	4.02728e+06	2.50859e+06	2.5181e+06	444363	357742
M153T314	152.977	314.314	5.24	4.22997e+06	2.87652e+06	2.30826e+06	1.00004e+06	972601	3.49643e+06	6.10928e+06	2.16934e+06	950947	2.83462e+06	964399	3.58548e+06	938043	942591	2.36239e+06	931245	1.76922e+06	905438	2.59264e+06	4.04685e+06	897580	8.02917e+06	3.67781e+06	5.32999e+06	893852	852125	898015	904065	895761	4.90768e+06	2.97497e+06	1.04373e+06	2.37141e+06	3.77661e+06	975098	2.41579e+06	884389	3.03585e+06	1.26283e+06	4.41914e+06	2.97335e+06	2.91214e+06	917291	855427	873850
M153T10	152.977	9.88497	0.16	4.51705e+06	9.3588e+06	5.31589e+06	1.37967e+07	4.98992e+06	3.98332e+06	5.38512e+06	3.38481e+06	1.84735e+06	7.93686e+06	6.6352e+06	2.35644e+06	5.73354e+06	9.30196e+06	6.24652e+06	1.3175e+07	8.7085e+06	1.65252e+06	4.46089e+06	1.27219e+07	4.01579e+06	6.57956e+06	8.47004e+06	5.20992e+06	6.5915e+06	1.19035e+07	1.21629e+07	4.85973e+06	8.69125e+06	3.53396e+06	6.8983e+06	6.39943e+06	2.00367e+06	1.03012e+07	1.03217e+07	1.3234e+07	8.26932e+06	6.99644e+06	7.33772e+06	502901	7.68688e+06	1.42034e+07	6.28605e+06	1.27012e+07	1.55447e+06
M153T86	152.995	85.5416	1.43	373212	476327	394832	451901	553837	824518	521345	395502	261151	348336	329192	493587	277672	298263	361473	418245	318019	380126	652272	433153	503853	440052	480133	532363	204067	207849	291332	336803	202168	367275	364849	433142	598135	321666	313430	608345	471673	618753	469355	631767	384533	442020	398307	391665	472180
M153T78	153.016	78.0807	1.3	258890	182789	678717	137009	153030	66969.8	147009	184007	60861.5	689020	132390	195051	143508	40759.3	157640	345403	79434.7	116301	155329	110693	193489	62006.1	225326	115654	611935	655386	554291	662426	615239	115959	160486	798147	313521	193331	169033	235529	196757	147073	256259	168213	113227	90632.6	76060.4	91599.3	89958
M153T458	153.018	457.754	7.63	466841	893334	68356.5	127652	831258	140529	340438	1.24579e+06	362046	1.24734e+06	681063	765148	420860	179631	184013	775778	267415	905022	68145.4	781224	770494	137472	3.00482e+06	737189	721230	92821.6	734272	91857.2	769843	1.2782e+06	854735	3.44395e+06	8.55022e+06	1.2021e+06	2.14609e+06	1.22489e+06	956654	1.1042e+06	1.09586e+06	1.06916e+06	791610	869656	916738	855130	911671
M153T123	153.029	122.51	2.04	148922	157298	115534	162707	90080.5	101435	860516	132743	104145	125357	146638	277689	83271.1	110394	145730	98775.3	116746	829085	103628	82246.2	88366.4	85566.6	95901.9	110919	132269	146012	154083	123631	150939	131423	149439	166348	114270	153816	159444	293901	91836	186831	202831	257473	183036	118768	92819.9	105998	167199
M154T84	153.868	84.3367	1.41	4.04422e+06	3.72278e+06	3.92889e+06	2.88153e+06	3.54485e+06	3.85362e+06	3.21178e+06	3.88814e+06	4.26684e+06	3.94667e+06	4.05604e+06	3.4257e+06	3.8935e+06	3.69162e+06	3.82177e+06	3.28912e+06	4.17562e+06	3.65739e+06	3.74415e+06	3.38371e+06	2.58682e+06	3.19075e+06	3.82256e+06	2.86747e+06	1.97409e+06	2.1093e+06	1.59975e+06	2.4036e+06	2.3696e+06	5.29462e+06	4.10069e+06	3.8113e+06	2.87813e+06	4.96508e+06	3.92455e+06	2.49188e+06	3.01795e+06	3.04018e+06	3.12427e+06	3.27169e+06	3.92317e+06	3.74627e+06	3.50519e+06	3.33652e+06	2.85342e+06
M154T458	154.022	457.891	7.63	25433.4	58343.3	19407.4	18395.7	18243.2	17940	21165.3	93438.8	19426.4	74679.9	23203.1	35610.2	17898.3	17259	18805.8	18618.5	18061.8	52306.1	14208.9	17348.9	15377.6	20112.5	214014	19105.6	18565.9	18663.5	20325.6	18359.4	122158	53141.9	50120.4	259013	601928	75217.3	144476	60189.1	50848.4	60450.1	52243.9	42329.8	44424.8	47750.9	50565.7	50411.2	45428.9
M154T334	154.036	334.065	5.57	197282	54855.5	44521.6	167394	127234	162418	191373	48969.1	187997	59344.9	57459	56678.7	186743	49180.5	51077.9	184132	194321	174696	183769	112140	52272.3	154154	63489.9	224555	193340	178034	196899	260973	150831	55334	58858.2	60372.8	196208	212408	199637	267526	205845	231620	266224	175000	189272	200367	211119	199687	233261
M154T826	154.035	825.892	13.76	372687	1.39991e+06	1.32654e+06	286738	421340	905084	315401	1.18745e+06	1.03254e+06	1.18524e+06	247922	384727	965622	889368	255214	1.02967e+06	236678	223187	211254	721273	786209	668033	1.52209e+06	857285	196711	663404	236556	748651	237462	324011	351015	333382	1.30649e+06	1.05104e+06	308254	1.53925e+06	449221	411327	1.53318e+06	386686	314649	309081	78249.7	877917	644746
M154T99	154.061	98.6831	1.64	5.33494e+07	3.76906e+07	2.26904e+07	4.20728e+07	2.90527e+07	1.95232e+07	2.22006e+07	4.03014e+07	3.11343e+07	3.78762e+07	4.14145e+07	4.47417e+07	3.31664e+07	3.15538e+07	4.25843e+07	2.9366e+07	3.13693e+07	2.51316e+07	2.67276e+07	2.87532e+07	3.39285e+07	1.86366e+07	7.60996e+07	3.37787e+07	1.29343e+07	1.00925e+07	3.15082e+06	8.52503e+06	1.35284e+07	5.06659e+07	5.00653e+07	4.89088e+07	3.22883e+07	4.78185e+07	3.06315e+07	5.68859e+07	2.94291e+07	4.66801e+07	4.54392e+07	4.58507e+07	3.33788e+07	3.22455e+07	2.88194e+07	3.0485e+07	2.81195e+07
M154T759	154.063	758.968	12.65	647229	730047	593023	592526	656993	664829	733950	705056	665925	736192	631021	696441	628841	727127	654493	694024	652915	600457	562922	573803	712386	631818	634308	675687	683351	605500	672717	684489	699971	700325	613777	624296	640834	643556	640610	939003	699269	786994	778075	743089	607415	568507	641666	698295	648339
M155T84_1	154.868	84.2983	1.4	657444	475657	528057	419561	559466	613491	388664	535686	605800	524748	604352	472761	475711	525766	484006	492698	612393	563551	458231	476799	403897	471368	596617	467885	313219	351779	257889	324811	370757	768856	554777	623686	1.18927e+06	674101	594532	443479	427336	571499	505301	581395	543063	513870	507961	433373	458312
M155T84_2	154.88	84.3797	1.41	4.47086e+06	3.98645e+06	3.68662e+06	4.04004e+06	3.6136e+06	3.36255e+06	4.01559e+06	3.5066e+06	3.40578e+06	3.37629e+06	3.26252e+06	4.73933e+06	3.45794e+06	3.52263e+06	3.34356e+06	3.62784e+06	3.16762e+06	3.46334e+06	3.13697e+06	3.11981e+06	3.11148e+06	3.48512e+06	4.40746e+06	3.07664e+06	3.54391e+06	3.16251e+06	3.44102e+06	3.34602e+06	3.21969e+06	4.03638e+06	4.19349e+06	4.32423e+06	4.61359e+06	3.59319e+06	4.12416e+06	6.568e+06	3.25508e+06	6.24449e+06	5.60076e+06	5.46061e+06	4.20043e+06	3.58571e+06	3.71467e+06	3.32132e+06	3.32888e+06
M155T84_3	154.897	84.3461	1.41	1.31123e+06	1.14652e+06	1.15682e+06	1.42299e+06	1.24422e+06	1.10629e+06	1.14228e+06	1.20716e+06	1.14849e+06	1.15183e+06	1.03849e+06	1.26292e+06	1.18447e+06	1.20678e+06	1.27731e+06	1.25728e+06	1.32663e+06	1.16629e+06	1.15481e+06	1.1494e+06	1.16816e+06	1.23284e+06	1.27714e+06	1.19139e+06	1.16185e+06	1.2553e+06	1.25313e+06	1.20335e+06	1.21443e+06	1.3123e+06	1.17896e+06	1.24301e+06	1.32435e+06	1.05983e+06	1.15884e+06	1.37314e+06	1.28785e+06	1.59277e+06	1.45657e+06	1.52043e+06	1.33621e+06	1.14905e+06	1.22765e+06	1.28373e+06	1.32238e+06
M155T84_4	154.927	84.1504	1.4	284719	976287	438290	985399	222524	242804	381497	233886	857233	789669	160203	396516	851419	113228	674495	865539	702890	851373	287132	199407	214030	171527	441721	219386	166059	180681	357096	697589	185460	269370	471752	189069	254970	184249	231758	764424	796779	712462	603616	464457	320635	183504	179928	626309	160064
M155T8	154.941	8.15253	0.14	670757	348418	336356	215012	204865	318462	232002	259630	178272	264511	283700	615732	191782	235090	277981	261748	267218	265252	256984	182352	174645	250865	429345	322767	234680	64843.8	290530	234447	246325	356320	358888	89105.5	381519	313378	352654	791624	192962	588148	557628	364080	340242	240190	251752	209221	325480
M155T718	154.941	718.18	11.97	706541	462203	73159.8	306636	73865	70742	74186	69017.5	67553.9	296390	69560.7	319734	68506.9	60492.6	245926	66350	68056.3	256121	426462	370021	66193.8	242598	96868.2	445383	465541	277582	68982.8	266528	240834	80901.6	365120	103931	653940	87750.5	296271	98690.7	67757.3	376051	84954.3	84398.7	490185	72899.1	256131	248027	71392.4
M155T691	154.941	690.672	11.51	119134	359713	537324	86984.9	282804	505627	83678	85983.4	85899.8	88535.4	80995.5	936092	73781.3	251511	80360.8	77301.3	85453.8	81111.9	462649	272804	78309.7	391606	265653	79608.6	77945.1	84337.1	62337.6	272237	305145	410746	537055	130964	414091	397385	343763	118265	244473	416722	107703	110588	1.28859e+06	84321.5	301870	397304	340665
M155T77	154.995	77.4346	1.29	700632	854550	2.76257e+06	1.46324e+06	1.29069e+06	2.25843e+06	1.48858e+06	1.02555e+06	619925	388876	1.2522e+06	809911	762757	374668	774729	1.56196e+06	570755	738383	1.53998e+06	1.45554e+06	1.43737e+06	921485	1.12038e+06	1.30719e+06	1.36183e+06	1.66241e+06	3.04364e+06	833266	2.62572e+06	775230	1.30129e+06	306970	1.04617e+06	743548	1.13054e+06	1.85921e+06	1.05734e+06	1.59744e+06	1.41321e+06	1.44331e+06	1.14618e+06	1.08106e+06	1.11813e+06	1.09045e+06	1.10301e+06
M155T827	155.02	826.663	13.78	1.91811e+06	1.74826e+06	415897	2.28367e+06	1.62802e+06	381136	468122	1.62737e+06	2.06491e+06	410455	943192	516950	446800	437638	1.81666e+06	1.13427e+06	891107	1.58147e+06	1.49343e+06	1.51967e+06	400012	1.78258e+06	2.46103e+06	1.55728e+06	1.80981e+06	1.85889e+06	1.69545e+06	2.03155e+06	397841	1.29982e+06	2.09125e+06	2.20959e+06	1.36062e+06	1.69713e+06	1.19552e+06	777277	1.48668e+06	2.40849e+06	2.74347e+06	2.23674e+06	2.17069e+06	1.61116e+06	2.11985e+06	677304	1.0298e+06
M155T84_5	155.034	84.177	1.4	996941	1.16034e+06	452862	626966	439483	346562	410316	1.39013e+06	709997	1.18202e+06	864564	1.96293e+06	957027	732517	1.10725e+06	486331	597148	986359	221749	358700	569078	897649	1.20962e+06	501064	849525	613978	444141	566291	598881	698493	1.4539e+06	1.13751e+06	1.42358e+06	866958	933898	1.52867e+06	845006	1.20685e+06	1.15812e+06	979422	776450	746874	758461	630330	927132
M155T390	155.034	389.74	6.5	835817	448692	35550.3	106176	41831.1	58651.1	43266.1	381419	803594	724340	413321	956501	739906	670317	746674	98653.6	348879	376004	90784.8	94593.6	84106.9	119138	406931	126402	35788.7	44508.6	43620.6	40043.5	48873.3	867095	814824	395841	438421	293926	1.03304e+06	522361	370573	444299	405285	423313	328782	326270	422045	309953	365097
M155T99	155.065	99.2056	1.65	3.17171e+06	2.25455e+06	1.30842e+06	2.35308e+06	1.44245e+06	1.05759e+06	1.17407e+06	2.31157e+06	1.78137e+06	2.44372e+06	2.47922e+06	2.91424e+06	2.06255e+06	1.66661e+06	2.71427e+06	1.64909e+06	1.82194e+06	1.25294e+06	1.78899e+06	1.56597e+06	1.8772e+06	1.19479e+06	4.02325e+06	1.91591e+06	165243	76961	0	46402.3	793900	2.907e+06	2.73556e+06	3.09694e+06	1.60268e+06	2.78825e+06	1.55205e+06	3.5214e+06	1.299e+06	2.3624e+06	2.67375e+06	2.48988e+06	1.84416e+06	1.88205e+06	1.45392e+06	1.89155e+06	1.74903e+06
M155T600	155.07	599.706	10	633142	585351	463802	561408	399232	582073	446081	542905	221912	825003	573461	275325	521980	278643	432273	522941	306883	615594	460642	549151	494130	744787	569442	462322	533831	573590	820537	527353	514049	369539	736483	494638	121748	1.06708e+06	459831	794542	417659	1.2988e+06	597316	596699	418049	514215	317172	394924	461515
M155T758	155.066	758.472	12.64	35750.9	41326.2	31888.9	22937.7	29920.5	24604.7	45559.8	57740.9	33447.1	48868.5	25541.8	31042.8	44078.4	52718.7	30903.5	40539.7	28007.2	40220.2	24983.1	51159.4	43880.1	34532.1	31758.6	44909.7	33026.2	27851.3	34498.4	41605.7	46112.2	43397.7	30417.2	46029.4	23999.3	24887.7	39796.1	49269	46461.7	38224.6	39300.8	57458.5	29045.8	26888.5	37237.4	40224.9	39872.9
M156T84_1	155.865	84.2709	1.4	2.74027e+06	2.37705e+06	2.50383e+06	1.95938e+06	2.28721e+06	2.61422e+06	2.24849e+06	2.47786e+06	2.67919e+06	2.43727e+06	2.6553e+06	2.21486e+06	2.30907e+06	2.36485e+06	2.43759e+06	2.15248e+06	2.68088e+06	2.32506e+06	2.37143e+06	2.38185e+06	1.7384e+06	2.27014e+06	2.53163e+06	1.92232e+06	1.32796e+06	1.38494e+06	1.09555e+06	1.59416e+06	1.52907e+06	3.15409e+06	2.53869e+06	2.58159e+06	1.96036e+06	3.12146e+06	2.42562e+06	1.55611e+06	1.83763e+06	1.89795e+06	2.05859e+06	2.31532e+06	2.42905e+06	2.53439e+06	2.16272e+06	2.23663e+06	1.97005e+06
M156T84_2	155.91	84.098	1.4	390286	407624	240407	304785	362073	188211	315389	246803	440766	384174	334263	418373	265504	619699	339654	252776	336251	318307	383262	287139	327519	362271	362857	310959	440322	577537	340988	735227	638405	436841	279644	500839	288753	333340	304448	750000	396391	687599	664131	628475	532115	420294	384253	424125	341933
M156T90	156.027	89.7835	1.5	5.69367e+06	5.94453e+06	3.77525e+06	6.74952e+06	3.08481e+06	3.98352e+06	8.22196e+06	6.98576e+06	3.64931e+06	3.27637e+06	4.60272e+06	7.448e+06	4.54652e+06	3.70465e+06	5.97371e+06	6.05668e+06	3.42822e+06	4.34624e+06	3.31778e+06	3.24939e+06	3.84075e+06	5.80063e+06	8.9779e+06	3.95756e+06	4.61721e+06	1.50586e+06	1.71354e+06	1.66007e+06	1.04607e+06	4.47778e+06	6.42302e+06	4.52796e+06	9.67139e+06	4.20999e+06	6.80153e+06	7.39961e+06	4.6966e+06	7.45516e+06	6.37794e+06	6.39164e+06	5.16499e+06	4.69214e+06	5.12093e+06	4.49293e+06	4.33665e+06
M156T123	156.065	122.51	2.04	716190	599502	468401	1.19509e+06	378993	367308	475000	435220	468204	623572	410062	593621	437211	423009	453419	390654	374751	563781	304487	222576	491675	395625	904365	602648	519443	633159	335059	531284	536198	454371	1.19175e+06	692103	968753	706239	803158	896708	560035	1.42447e+06	899510	464868	417556	623438	994765	822505	303510
M157T84_1	156.877	84.3784	1.41	460651	436179	421925	473491	319264	285908	407103	346911	409947	392109	302247	584164	401134	411085	395763	386625	304586	335625	285210	317586	355009	363841	537478	375349	378589	312733	324713	346937	370681	407882	453725	374195	512065	395966	453135	659198	351693	628622	550083	569226	470500	394676	461051	374317	368070
M157T84_2	156.894	84.3257	1.41	952009	870736	759946	779045	853026	763584	752915	711478	804278	774671	720318	972499	816938	719403	881603	777166	662192	788829	771508	754463	758329	856925	874652	732660	716131	797965	819147	844807	826535	711558	823293	828887	780265	663008	675741	905034	865782	894999	905987	899111	777830	893296	836767	827546	918067
M157T8	156.94	8.33341	0.14	399932	109218	89387.1	71581.4	136377	127770	96797.5	60939.8	86592.3	131241	118638	176570	97765.5	108204	60887.3	59324.5	96877.1	93691.7	99879.2	102008	81033.9	91388.9	226820	64531.5	95539.4	24821	109152	26992	87268.8	235377	111514	155583	138353	79024.6	107600	397145	101755	359025	245211	158532	195054	113858	86204.7	97923.9	93042
M157T100_1	156.962	100.421	1.67	370073	369403	490455	774705	607894	177369	342197	730650	448830	304502	326097	399528	651033	964237	406312	395573	571499	516221	170167	262916	338941	298970	517341	377059	902100	943648	676705	686412	877972	1.01047e+06	310822	687683	620443	307542	429778	1.74369e+06	139812	308207	342845	1.51172e+06	668978	225952	1.04125e+06	750257	168881
M157T117	156.975	116.508	1.94	523487	1.64612e+06	1.25155e+06	1.33843e+06	359327	2.9653e+06	1.09301e+06	1.20439e+06	1.30678e+06	347534	1.2265e+06	1.83761e+06	1.30894e+06	1.51529e+06	367201	1.5089e+06	337358	1.16831e+06	286848	993663	1.458e+06	1.16755e+06	1.70037e+06	1.63919e+06	2.68585e+06	901105	1.55028e+06	1.16425e+06	329905	1.51723e+06	1.63832e+06	2.21986e+06	468282	1.49301e+06	399212	3.10451e+06	1.09703e+06	617056	540886	2.43076e+06	2.10458e+06	366236	2.26726e+06	1.07584e+06	1.17234e+06
M157T65	156.974	65.4766	1.09	1.8055e+06	3.95577e+06	4.93751e+06	2.29913e+06	3.58596e+06	1.59015e+06	3.88626e+06	1.30563e+06	4.15356e+06	3.29244e+06	2.34754e+06	115167	1.49102e+06	1.82763e+06	1.33655e+06	4.21285e+06	1.54782e+06	992516	967262	3.97861e+06	862738	940435	5.20449e+06	3.57472e+06	1.58217e+06	3.57112e+06	743886	3.47166e+06	1.88964e+06	4.60965e+06	1.48093e+06	1.33288e+06	4.95408e+06	4.77208e+06	1.31694e+06	3.89055e+06	2.13211e+06	5.78614e+06	2.82823e+06	1.94573e+06	4.77247e+06	1.1689e+06	1.23093e+06	1.02475e+06	1.33754e+06
M157T88	157.011	88.32	1.47	3.80902e+06	1.52617e+06	1.06737e+06	3.43961e+06	1.17431e+06	5.22006e+06	2.22708e+06	4.34989e+06	3.79965e+06	1.67896e+06	1.42068e+06	8.82044e+06	5.47678e+06	2.44076e+06	4.1148e+06	2.66778e+06	916169	1.24133e+06	3.60464e+06	2.76872e+06	7.35994e+06	1.21837e+06	3.58529e+06	813763	994283	1.0031e+06	937137	791232	1.0219e+06	3.49902e+06	3.48925e+06	4.61431e+06	1.38255e+07	2.12572e+06	1.93489e+06	6.79248e+06	1.69641e+06	5.67156e+06	4.31207e+06	4.0644e+06	4.29084e+06	2.07789e+06	1.83993e+06	1.59168e+06	2.39987e+06
M157T100_2	157.011	99.9305	1.67	593030	491755	1.01273e+06	388732	521967	182835	635537	306295	730749	633149	359217	598839	444675	543833	363985	162275	517414	560315	160733	446686	202095	775392	413356	640268	852906	560466	961461	924628	973011	722319	457771	287652	412134	371387	518213	665736	767741	548494	1.05371e+06	822161	278369	1.18186e+06	380308	525764	274507
M157T99	157.036	99.172	1.65	1.96994e+06	1.85403e+06	268388	428592	207903	286771	365274	946426	2.9168e+06	1.4966e+06	1.23632e+06	2.17821e+06	1.64828e+06	1.7473e+06	1.29228e+06	365657	1.32204e+06	757665	160733	182988	160592	885440	1.16816e+06	146121	359666	271320	301274	352920	362400	2.67271e+06	1.44279e+06	1.14355e+06	896092	1.011e+06	1.23676e+06	1.8169e+06	907861	1.11587e+06	1.64274e+06	1.35396e+06	863877	733365	1.0011e+06	826985	816419
M157T121	157.05	121.235	2.02	1.50309e+06	1.14874e+06	1.39466e+06	1.26325e+06	826643	1.52963e+06	960243	1.4034e+06	952843	1.04676e+06	1.11098e+06	1.54266e+06	1.08162e+06	893413	964479	782045	935120	971915	1.31263e+06	587727	801164	1.34401e+06	1.17151e+06	923127	1.31495e+06	1.44072e+06	1.44156e+06	1.08401e+06	779680	1.87654e+06	930019	999896	1.35783e+06	1.06333e+06	832821	1.44514e+06	1.06497e+06	1.41504e+06	1.54646e+06	1.63629e+06	983171	1.10892e+06	859002	883013	1.45201e+06
M157T84_3	157.05	83.838	1.4	952791	599342	414668	813328	409200	421146	361653	1.00693e+06	811362	369960	437161	513384	558353	359981	815880	511292	459367	389987	406840	661562	1.46878e+06	385495	959749	330676	287914	288923	252691	285993	320880	667345	616227	661487	783628	598370	556750	862678	441285	808481	907866	681117	689183	390105	506070	856152	489344
M157T307	157.061	306.815	5.11	242832	378271	123587	211220	226079	214098	433599	426344	325165	344600	367373	374373	276847	383342	393332	205233	291775	338496	140237	134563	224225	225061	483810	187316	267575	266332	255680	249983	263435	192830	425299	425881	723632	400000	610703	453931	289438	377361	423099	296325	266199	305131	349555	213035	289112
M157T90	157.061	89.617	1.49	1.72516e+06	961067	49044.5	35991.7	49781.6	159601	47360.5	625852	1.14605e+06	600955	876091	685879	1.09052e+06	761013	723308	47688.8	782526	775546	130718	44481.5	35296.3	83465.9	857058	55337.7	55266.9	43136	56711.8	37895.1	59489.6	1.82157e+06	1.57174e+06	899093	148869	971682	962804	345033	329612	512790	419450	446215	278257	315432	225901	195765	233590
M157T745	157.122	745.497	12.42	281838	314483	160547	287439	229678	192203	251504	322622	301635	226102	180074	261883	244908	321289	299496	269905	263552	172574	653640	290566	263069	469132	237696	309480	306450	327085	237128	652743	233783	526994	492916	230430	351735	485187	178265	598439	221148	355664	292162	274492	303516	169863	176404	307804	256207
M158T84_1	157.862	84.3432	1.41	478558	466128	406427	298682	407369	457909	116964	408719	508362	464135	130706	108025	472838	461319	377992	416506	543200	490328	418489	408051	86680.2	133587	127598	86321.8	163515	261393	56741.5	232965	284777	588143	123190	99421.1	384908	154589	132031	142529	364010	336187	175827	136583	137234	129640	380531	452172	116018
M158T84_2	157.907	84.0522	1.4	213036	292775	73016.8	248205	244597	90970.5	252886	122455	350104	314393	223957	293755	206562	437049	275877	275587	228557	278268	173691	199217	218325	348711	268014	207824	390501	457758	228848	480001	395061	353604	96616.7	322041	86456.1	253413	256686	428612	303741	545690	425508	381904	374409	336989	332134	385699	244908
M158T330	157.93	329.604	5.49	14856.7	213767	94568.6	167156	155368	118033	156854	156585	157063	245375	237642	10932.5	279465	19132.5	256396	214163	238841	246608	194096	136153	177963	206547	19712.3	206592	12860.4	70765.9	20910.3	76839	22181.7	31304.6	117520	170162	210998	265624	223062	14474.1	232362	13067.5	10459.2	10999.7	161233	214495	136467	245748	188342
M158T135	157.93	135.409	2.26	418227	1.86826e+06	456599	1.7817e+06	1.61502e+06	436334	421864	1.76849e+06	2.07663e+06	448934	1.58672e+06	451575	1.54256e+06	353514	759768	397959	1.58312e+06	664628	1.49007e+06	346087	1.34165e+06	1.4729e+06	982354	1.36793e+06	708840	1.12438e+06	260226	264767	1.10833e+06	472876	1.30292e+06	507073	1.76368e+06	1.91519e+06	1.02636e+06	338973	1.48179e+06	354989	387546	376669	376251	1.72711e+06	1.47896e+06	363814	1.27019e+06
M158T66	157.93	65.9264	1.1	1.32973e+06	2.01773e+06	643935	547825	988455	298872	1.88817e+06	1.44221e+06	1.59663e+06	1.76428e+06	1.48785e+06	545268	1.69371e+06	521797	674526	331315	462325	1.55659e+06	1.6511e+06	483529	548552	1.43707e+06	898004	1.45356e+06	581446	657195	385297	794455	1.12191e+06	254647	552531	1.47396e+06	1.3063e+06	520199	1.56299e+06	99280.6	627459	28995.5	180415	830242	289331	302865	1.28421e+06	889945	215491
M158T193	157.93	193.146	3.22	581563	1.22939e+06	39374	495762	255666	331392	509787	1.44934e+06	1.66721e+06	765399	442743	158953	439283	489348	1.05804e+06	520570	1.52173e+06	907809	902868	136101	904667	675247	1.58481e+06	287494	118366	268335	116860	115495	107314	1.26199e+06	502508	329683	477303	1.25986e+06	888864	52959.4	666649	72410.9	230960	110899	920237	615368	373786	433634	329857
M158T27	157.93	26.6983	0.44	49148.8	82858.2	194747	620968	303715	82335.8	81221.1	282152	442002	76606	572433	197599	80944.1	271245	99077.4	436688	74792.4	69280.2	68326.6	318552	201418	73758.1	177192	61500.1	132761	58224.8	242868	131227	200365	212479	73866.7	98675.8	229613	81291.6	77839.9	10613.5	226708	23389.8	37266.5	38382.5	83669.2	302500	78934.5	248989	61816.2
M158T84_3	158.013	83.7357	1.4	97853.9	81059	364658	470730	240499	491890	388955	93995	68816.5	34849	227439	441082	107286	57351	267564	405158	35000.4	52509.8	350159	289590	518374	221526	78612.8	276643	375774	394131	519169	215475	414873	92955.9	106170	77642	704440	34403.5	248003	544469	324975	365909	362678	304987	301169	347662	264796	289472	236385
M158T100	158.045	100.421	1.67	2.6896e+06	2.68897e+06	2.0501e+06	4.12977e+06	2.74497e+06	2.05983e+06	3.22549e+06	2.27871e+06	2.80231e+06	2.47408e+06	2.37236e+06	2.95766e+06	3.00656e+06	2.56477e+06	2.94345e+06	2.91218e+06	2.3902e+06	2.26792e+06	1.81949e+06	1.97466e+06	2.94989e+06	2.74414e+06	3.83011e+06	2.83224e+06	1.73597e+06	1.33528e+06	1.20181e+06	1.7884e+06	1.05512e+06	3.09686e+06	2.61257e+06	2.75092e+06	2.68663e+06	1.9703e+06	2.37629e+06	4.19645e+06	2.19056e+06	3.55901e+06	3.38107e+06	3.71641e+06	2.58111e+06	2.71675e+06	2.33058e+06	2.71144e+06	2.35019e+06
M158T122	158.081	122.101	2.04	2.01998e+06	993039	587151	988355	883003	585375	917277	1.56031e+06	962432	2.07366e+06	809681	2.08255e+06	1.13676e+06	1.64803e+06	1.68184e+06	927675	709518	720316	1.49117e+06	633052	829008	811387	1.20079e+06	1.00325e+06	1.00405e+06	1.29227e+06	1.17485e+06	1.18726e+06	801973	1.51344e+06	2.07974e+06	1.07128e+06	1.34975e+06	764298	917118	1.63263e+06	827427	1.33585e+06	1.39239e+06	1.23674e+06	935946	816806	1.136e+06	893349	1.01275e+06
M159T84	158.846	84.3257	1.41	2.54512e+06	1.8595e+06	1.55348e+06	1.8018e+06	1.73906e+06	1.58126e+06	1.86478e+06	1.70663e+06	1.96943e+06	1.83464e+06	1.83734e+06	2.39749e+06	1.70106e+06	1.76693e+06	1.94174e+06	1.73204e+06	1.63572e+06	1.70269e+06	1.53224e+06	1.45724e+06	1.55156e+06	1.67778e+06	2.23875e+06	1.75254e+06	1.24187e+06	1.39401e+06	1.13954e+06	1.39928e+06	1.44706e+06	2.356e+06	2.11818e+06	2.05845e+06	1.84416e+06	1.88908e+06	1.86012e+06	3.50251e+06	1.68799e+06	2.62395e+06	2.90977e+06	2.4158e+06	1.96222e+06	1.75944e+06	1.93884e+06	1.80512e+06	1.80011e+06
M159T116	158.978	115.852	1.93	810060	5.8611e+06	4.08942e+06	1.73262e+06	2.21175e+06	2.24051e+06	2.14735e+06	5.7903e+06	2.16048e+06	2.26279e+06	2.61731e+06	2.74794e+06	2.00189e+06	6.14172e+06	2.78555e+06	1.98121e+06	3.3512e+06	3.53992e+06	1.89314e+06	2.21592e+06	2.02803e+06	2.12556e+06	3.77744e+06	1.81292e+06	2.51419e+06	2.15088e+06	2.91533e+06	2.78898e+06	2.49275e+06	3.1223e+06	2.97075e+06	692179	2.784e+06	2.53133e+06	2.86997e+06	1.1099e+06	3.86107e+06	5.06892e+06	3.03687e+06	3.01045e+06	2.49463e+06	4.91223e+06	2.23421e+06	2.24736e+06	5.74132e+06
M159T70	158.978	69.7825	1.16	7.00566e+06	5.52972e+06	3.17665e+06	4.84174e+06	5.35286e+06	6.12497e+06	3.13266e+06	3.54154e+06	2.69904e+06	5.7182e+06	3.99917e+06	6.76816e+06	3.68984e+06	5.90787e+06	5.01447e+06	3.83171e+06	1.07452e+06	1.113e+06	1.13444e+06	4.25653e+06	1.02368e+06	4.04315e+06	6.67696e+06	3.48765e+06	4.09563e+06	5.52924e+06	3.25122e+06	3.68267e+06	5.49028e+06	1.25651e+06	4.9614e+06	1.81541e+06	3.81589e+06	6.0366e+06	5.46775e+06	8.85145e+06	1.1711e+06	5.30568e+06	7.47819e+06	4.50841e+06	4.08829e+06	5.32287e+06	3.48659e+06	3.02382e+06	3.57705e+06
M159T83	159.01	83.4548	1.39	245535	657533	1.66546e+06	1.49629e+06	1.03853e+06	1.65816e+06	1.73121e+06	795926	527359	444190	1.04101e+06	558982	629757	372938	657357	1.41237e+06	412744	610303	1.11723e+06	1.19348e+06	1.19442e+06	883881	948157	1.21735e+06	1.18112e+06	1.54929e+06	2.3457e+06	843229	1.83051e+06	589707	890362	277081	881498	491423	874475	1.63598e+06	978125	1.29108e+06	1.16242e+06	1.08342e+06	933170	999317	1.00864e+06	1.07969e+06	1.01558e+06
M159T96	159.029	96.2714	1.6	1.01831e+07	7.71687e+06	3.50742e+06	6.69593e+06	4.98456e+06	3.26887e+06	5.2034e+06	1.02912e+07	7.34947e+06	7.87133e+06	6.66708e+06	1.03146e+07	8.22825e+06	5.62144e+06	7.86507e+06	6.31801e+06	6.17252e+06	5.71031e+06	3.3822e+06	2.90117e+06	3.92268e+06	4.21471e+06	9.97805e+06	3.9296e+06	3.96305e+06	4.07011e+06	4.16338e+06	5.05041e+06	4.50559e+06	7.84885e+06	9.28647e+06	9.3165e+06	1.13653e+07	7.74301e+06	8.59182e+06	9.65846e+06	5.63115e+06	9.80219e+06	9.97196e+06	7.81074e+06	6.08931e+06	6.62374e+06	5.21462e+06	5.22414e+06	6.0863e+06
M159T114	159.029	114.263	1.9	854973	558752	542217	355721	578856	370394	630466	422693	425257	691579	574985	1.28776e+06	353259	377967	651514	671310	522852	434773	413567	390488	419298	1.0798e+06	521387	579030	1.28291e+06	423175	1.95805e+06	1.46686e+06	451975	696992	510141	545355	500293	409711	628946	1.40297e+06	1.4439e+06	1.23661e+06	1.221e+06	1.01464e+06	492863	394067	886678	646262	1.04695e+06
M159T122	159.065	122.152	2.04	951470	684972	243517	283566	295558	166611	317082	338445	336637	558412	569342	720590	656325	305203	287730	437923	389724	268972	597791	641364	623640	244671	665245	572123	609543	275202	688942	300945	439314	795784	720887	388930	567125	683174	830709	1.06151e+06	331135	867298	699824	971590	310518	444316	425313	652714	701071
M159T87	159.065	87.2292	1.45	312193	197566	137388	93493.2	329886	104895	265043	250629	318245	232865	128121	121903	216095	256389	328243	126437	129574	129097	143947	137193	217885	220359	227867	118534	105018	144613	119277	131752	126078	352583	331675	227284	313249	209870	95672	158052	280062	167344	293406	234564	215719	235871	119876	142213	109151
M159T102	159.076	101.662	1.69	399032	376938	121148	83748.9	70339.1	140796	88486.4	434548	370698	250460	329117	429860	335117	94171.5	80673.2	334968	329382	345349	198624	164760	227214	87850.9	71850	289299	48416	55751.6	39320.9	75343.3	58782.3	450895	94131.1	326607	428353	483743	243871	111398	351197	329613	416256	340630	70599.1	83752.4	257676	242470	63967.8
M159T456	159.102	456.18	7.6	2.32264e+06	1.74721e+06	1.78104e+06	1.7703e+06	3.24281e+06	1.67836e+06	1.95384e+06	2.03845e+06	2.11414e+06	1.9755e+06	7.84965e+06	2.58271e+06	1.94462e+06	1.98323e+06	2.27103e+06	2.42303e+06	2.46243e+06	1.82003e+06	1.92103e+06	1.80832e+06	2.00426e+06	2.59361e+06	1.96239e+06	1.98874e+06	2.83853e+06	2.25296e+06	3.20648e+06	2.05743e+06	3.25737e+06	4.25833e+06	1.99756e+06	1.83945e+06	1.82472e+06	2.72313e+06	1.77354e+06	3.81481e+06	2.44574e+06	2.88694e+06	2.64081e+06	2.38638e+06	2.19708e+06	2.04096e+06	1.85508e+06	2.10167e+06	2.67222e+06
M159T390	159.102	390.322	6.51	4.55588e+06	3.6396e+06	1.04741e+06	1.29113e+06	1.20119e+06	1.20762e+06	1.7166e+06	4.45031e+06	4.1747e+06	4.17097e+06	4.62632e+06	8.4023e+06	4.97475e+06	3.90553e+06	3.13439e+06	5.91319e+06	3.96094e+06	2.20848e+06	1.65895e+06	1.67283e+06	1.72262e+06	2.30701e+06	6.15512e+06	2.0796e+06	2.44048e+06	1.38054e+06	1.50826e+06	1.3246e+06	1.10411e+06	8.64049e+06	3.86398e+06	3.73037e+06	4.09513e+06	3.87032e+06	2.73075e+06	4.72515e+06	3.30403e+06	3.98991e+06	1.28094e+07	3.30522e+06	9.89028e+06	2.88143e+06	1.0338e+07	2.96794e+06	3.06449e+06
M159T367	159.102	366.799	6.11	2.14059e+06	1.94919e+06	1.4495e+06	1.54805e+06	1.33796e+06	1.14132e+06	1.61066e+06	2.86795e+06	4.03691e+06	4.76034e+06	2.03537e+06	6.00491e+06	2.27927e+06	2.78848e+06	2.74272e+06	543212	2.30678e+06	1.59209e+06	1.25412e+06	2.95466e+06	3.05353e+06	3.37704e+06	2.73944e+06	1.58627e+06	2.00389e+06	1.70402e+06	1.8856e+06	2.49393e+06	1.53602e+06	3.12747e+06	3.90638e+06	2.32586e+06	2.75866e+06	3.30473e+06	1.58705e+06	2.6235e+06	3.61247e+06	3.09598e+06	641253	2.42876e+06	565083	1.85651e+06	547952	3.55737e+06	3.7124e+06
M159T136	159.102	136.202	2.27	80387.8	72443.7	159722	58188.8	1.93723e+06	57960.6	3.6193e+06	2.07278e+06	71652.5	1.07808e+06	67948.7	3.66296e+06	1.9741e+06	1.6708e+06	59463.3	2.03312e+06	69243.5	58003.8	2.14025e+06	6.24779e+06	106261	3.36094e+06	69649.2	65621.7	2.69688e+06	4.96784e+06	80528	63186.9	69792.4	71601.1	67603	60714.9	67658.9	3.30582e+06	4.15245e+06	2.65162e+06	196750	3.65308e+06	88293.8	2.9033e+06	67689.3	407780	75381	86550.2	80781.3
M160T84	159.844	84.0103	1.4	333642	306634	40782.7	284232	296390	271594	300092	315852	346249	318181	364745	382612	308696	323809	284210	318391	234440	314671	247981	271293	273289	231719	293356	269316	294441	285310	199137	285067	297446	306328	329689	370850	233532	296682	289804	381783	252442	320941	78349.5	351555	356162	276833	313177	322583	313058
M160T6	159.886	6.22726	0.1	559040	267413	299792	283610	345494	256063	278255	264903	238159	285847	219022	350817	232076	242558	215812	215246	233906	239554	248462	198450	310192	220864	353295	204428	257988	211140	197352	211564	223623	289770	325556	300680	294664	252464	268387	419942	290984	537853	487823	415497	456073	229910	250268	216991	184267
M160T2	159.938	1.88144	0.03	63075	0	57878.9	49305.2	42162.5	53603.5	51366.2	44474.9	45180.7	0	0	66088.9	49210.8	0	48625.3	0	45183.3	37703.2	43386.3	34474.3	41905.4	40060.1	70376.5	38433.6	0	40150.5	41337.2	36079.1	52245.3	59064.8	62762.1	51159	47390.4	60182.9	61553.8	75392.2	37522.8	74593.7	56294	55967.7	61970.9	48082.2	54744.1	38354.3	0
M160T806	159.938	806	13.43	252214	1.52144e+06	2.62446e+06	2.17585e+06	458142	2.32413e+06	2.76459e+06	2.71407e+06	1.31256e+06	436864	2.02466e+06	657347	425702	1.74742e+06	668545	1.29015e+06	1.51831e+06	283218	330154	1.21455e+06	278060	431096	439166	271320	1.01117e+06	268780	279870	272165	245458	1.05884e+06	1.29821e+06	2.0725e+06	438738	847580	2.35904e+06	39791.2	254321	95181.5	172454	209502	2.21716e+06	335270	1.58026e+06	248658	1.06635e+06
M160T118	159.978	117.505	1.96	711221	245758	293038	148395	160006	68368	179430	158468	371736	240149	169799	233159	179084	75272.2	251511	212743	71771.6	151843	200174	303701	54958.4	137078	405827	183414	190249	532015	241567	92082.8	622477	87102.8	286581	86249.9	212801	66420.6	342141	131516	174074	320778	245682	345339	74126.1	280306	175603	434442	310455
M160T125	160.041	125.067	2.08	87572.4	187708	477079	50257.1	125038	68996.5	132160	57919	211726	201850	129546	376682	179162	86531.9	53505	59420.3	131145	65965.4	62325.6	55866.9	53252.2	62599.2	446444	54561.6	261444	373769	434093	260661	191078	85448.9	216331	412245	69221.7	104389	399253	904270	466981	650685	324946	583487	364612	98788.1	116886	69377.5	86138.7
M160T98	160.061	98.4298	1.64	1.16256e+07	1.02795e+07	3.73507e+06	1.2094e+07	6.75182e+06	8.40428e+06	9.67988e+06	9.36557e+06	9.75452e+06	1.07428e+07	1.05118e+07	1.507e+07	9.7629e+06	7.4239e+06	9.28275e+06	1.10199e+07	9.11156e+06	6.56039e+06	4.40439e+06	4.9998e+06	7.18976e+06	8.24515e+06	9.0945e+06	7.01614e+06	7.43347e+06	5.15142e+06	8.00391e+06	5.32855e+06	3.90365e+06	8.85045e+06	8.10042e+06	1.53998e+07	1.98344e+07	7.07074e+06	1.58894e+07	1.38051e+07	8.73621e+06	1.27801e+07	1.26139e+07	1.37227e+07	9.69749e+06	8.43544e+06	8.49584e+06	7.52811e+06	8.43975e+06
M160T390	160.105	390.331	6.51	539933	295669	17107.3	122734	70798.2	19032.7	38892.1	366509	312724	330247	412016	682623	401563	326141	254147	63010.7	322759	164733	144797	113767	138065	175702	461883	176594	26320.7	21074.6	26891.4	91023.2	20955.7	698821	303310	295824	334230	307333	202310	374808	239343	579943	817678	235923	225026	384923	351693	228047	243850
M160T367	160.105	366.75	6.11	44921.2	145899	21355.8	114979	125152	17798.7	121234	174332	188077	360780	188510	437634	175843	220491	313860	137960	169478	113177	113442	127648	130767	144017	240780	123871	157834	122625	205567	194152	152362	228240	280232	147490	214833	206639	210525	243727	144921	53780.7	46580.3	36182.5	163210	36718.8	155923	151366	178469
M160T456	160.105	456.425	7.61	174348	146709	152729	77546.1	34773.7	35025.4	107849	41651.5	175325	157682	300441	256209	231860	211994	249372	162900	243073	38318.9	153671	17412.5	202000	177705	115884	14331.6	43836.6	216469	35129.8	144638	175772	340839	132469	137349	169543	105850	191633	416989	133479	365992	220318	210368	109702	260209	123609	170768	180650
M161T84_1	160.841	84.3367	1.41	4.31657e+07	3.08871e+07	2.84149e+07	2.96479e+07	3.01405e+07	2.70588e+07	2.9333e+07	3.25887e+07	3.28995e+07	3.04119e+07	3.0773e+07	4.03854e+07	3.00013e+07	2.76719e+07	3.27266e+07	2.97131e+07	2.73959e+07	2.9744e+07	2.65391e+07	2.62783e+07	2.83684e+07	2.75868e+07	3.88695e+07	2.65317e+07	2.27624e+07	2.38408e+07	2.12727e+07	2.39983e+07	2.5392e+07	3.9261e+07	3.34856e+07	3.59772e+07	3.20438e+07	3.17616e+07	3.08567e+07	5.71293e+07	2.79358e+07	4.88773e+07	4.5266e+07	4.24753e+07	3.17759e+07	2.95783e+07	2.9204e+07	2.85384e+07	2.71913e+07
M161T2	160.935	2.49297	0.04	212181	199888	177679	198709	170512	200476	194880	180536	210951	191466	185917	226173	185188	152339	162400	168336	144161	166302	150855	165239	137951	156511	257081	161647	159735	164342	138935	151106	147867	205812	231208	184309	215624	192338	209698	250348	154534	278656	260823	242548	187337	183446	155773	158134	147450
M161T84_2	160.934	84.0426	1.4	573450	680545	617476	609910	687760	652262	618315	555021	657048	725535	553030	187665	585340	682696	527179	510715	626705	616343	520769	470477	499909	536123	208933	461876	391678	473181	334087	478297	492583	702220	611737	784884	633517	801748	700227	216603	472748	504696	480346	532027	741726	660947	559055	484564	417347
M161T599	160.935	599.118	9.99	482419	654888	134765	135271	135177	137092	1.03011e+06	1.54291e+06	858327	1.93942e+06	1.01919e+06	250575	742295	1.40133e+06	773791	622043	857348	848120	436257	132132	563342	338889	516657	1.12713e+06	123285	119529	119581	117785	113370	130588	134524	648664	2.2332e+06	1.85626e+06	618029	4720.19	713515	13192.1	25381.9	63664.5	659579	736669	3.12046e+06	1.18607e+06	802671
M161T813	160.936	812.536	13.54	3.42676e+06	1.19866e+06	1.21835e+06	1.25919e+06	6.99632e+06	1.31124e+06	1.45255e+06	1.31877e+06	1.18491e+06	2.95118e+06	1.16707e+06	645074	3.28452e+06	1.21353e+06	3.26762e+06	1.07224e+06	7.54838e+06	3.55358e+06	3.51119e+06	3.11856e+06	3.35283e+06	3.80897e+06	3.60264e+06	3.12716e+06	3.84887e+06	3.04545e+06	3.31781e+06	3.07883e+06	3.09641e+06	3.83784e+06	3.79005e+06	1.15528e+06	1.95665e+06	3.34397e+06	1.14762e+06	215362	3.7443e+06	397581	2.48814e+06	3.00258e+06	6.80724e+06	4.77768e+06	4.04917e+06	2.85448e+06	3.62481e+06
M161T117	160.975	117.226	1.95	793094	259646	463417	220253	596340	210748	9.0961e+06	229991	528358	431879	244966	423897	266819	348434	189817	519759	7.01837e+06	203768	224778	262067	374175	8.41784e+06	385470	355834	417382	298323	510356	270676	338213	272330	466295	7.63611e+06	9.8612e+06	8.15265e+06	360513	1.2106e+07	242474	474715	1.37519e+07	572358	258852	385369	250456	490991	383462
M161T84_3	161.025	84.2759	1.4	779647	534439	291032	516974	375460	585201	494462	685607	496510	396855	432553	638122	299178	424347	550042	473300	361738	404259	427342	377536	506698	284831	839166	366596	8.63926e+06	113578	1.3125e+07	142142	9.51787e+06	783086	467410	637199	790617	502678	590791	741102	310655	683065	555658	559415	501654	317501	434333	333456	352216
M161T95	161.043	95.1156	1.59	2.57112e+08	2.89975e+08	2.2974e+08	4.05691e+08	2.96298e+08	1.2226e+08	3.24421e+08	2.46041e+08	385439722	3.2991e+08	2.53776e+08	4.69076e+08	3.53724e+08	4.27394e+08	3.00683e+08	3.34917e+08	2.2356e+08	2.04846e+08	130174065	1.89402e+08	2.02243e+08	309316779	3.79237e+08	1.99664e+08	7.05897e+08	6.65651e+08	7.06876e+08	6.10678e+08	6.62255e+08	3.37456e+08	3.17674e+08	3.67972e+08	4.1103e+08	2.77266e+08	2.76017e+08	7.0039e+08	2.92446e+08	630061117	5.79343e+08	5.63755e+08	483195194	3.82638e+08	3.34293e+08	3.40617e+08	3.10823e+08
M161T425	161.043	424.643	7.08	1.57692e+07	1.70009e+07	3.58626e+07	2.57065e+07	1.77459e+07	1.8334e+07	1.56493e+07	2.14034e+07	2.29038e+07	1.28855e+07	2.54152e+07	2.22803e+07	2.72565e+07	3.10786e+07	3.78875e+07	2.26875e+07	3.99575e+07	2.05492e+07	1.84461e+07	1.96874e+07	1.84924e+07	2.0059e+07	1.65537e+07	6.11602e+06	4.05689e+07	6.3954e+07	6.42451e+07	5.65945e+07	7.58607e+07	5.86042e+06	1.69047e+07	1.32856e+07	1.26906e+07	5.86017e+06	1.81859e+07	2.59109e+07	1.03395e+08	5.3319e+07	8.2737e+06	4.8998e+07	2.75811e+07	1.55085e+07	1.55649e+07	2.87873e+07	4.12151e+07
M161T398	161.043	398.166	6.64	2.39415e+07	1.90938e+07	1.20946e+06	1.69066e+07	2.58992e+07	1.91117e+07	2.4195e+07	2.25174e+07	2.85808e+07	1.39011e+07	2.26094e+07	6.75037e+06	7.02143e+07	2.48055e+07	2.08535e+07	6.65125e+06	2.21374e+07	1.78585e+07	1.59547e+07	4.08033e+07	14123909	4.59649e+07	1.05116e+07	17888558	2.62178e+07	3.01834e+07	1.75548e+08	3.59265e+07	127042184	1.67366e+07	1.9109e+07	2.26034e+07	1.8725e+07	1.06195e+07	2.83856e+07	2.69679e+07	1.1056e+07	3.42537e+07	3.16316e+07	6.54378e+07	3.03528e+07	6.24924e+06	4.3079e+07	7.01762e+06	4.60435e+07
M161T39	161.043	39.2286	0.65	1.8437e+07	6.32199e+07	8.74797e+06	7.66195e+06	9.42054e+06	8.22772e+06	1.21198e+07	7.71032e+06	1.76966e+07	3.69497e+07	5.7785e+07	1.0462e+07	3.95229e+06	1.55668e+07	1.69994e+07	1.45579e+07	1.50834e+07	1.418e+07	2.47776e+07	1.02146e+07	7.82935e+06	4.48139e+07	1.10575e+06	1.08366e+07	1.67245e+07	8.02963e+06	1.81866e+07	2.39853e+07	21890814	1.93254e+07	1.54948e+07	9.54698e+06	1.3751e+07	8.73419e+06	3.47598e+07	3.49562e+06	2.76655e+07	3.97795e+06	1.78252e+07	4.3255e+07	4.72534e+07	8.39883e+06	4.83764e+06	3.57964e+06	1.92984e+07
M161T26	161.044	25.5641	0.43	1.22803e+07	3.83211e+06	6.37451e+06	1.2013e+07	1.69192e+07	1.45171e+07	1.10706e+07	1.7419e+07	2.1366e+07	8.5591e+06	4.17832e+06	1.85917e+07	4.37027e+07	1.03592e+07	1.40951e+07	1.46828e+07	4.27173e+06	1.26394e+07	3.94e+06	1.25933e+07	3.24047e+06	1.10375e+07	1.96756e+07	7.66688e+06	2.70774e+07	7.70793e+07	3.07436e+07	5.20824e+07	1.18344e+07	4.00972e+06	7.57026e+06	1.42884e+07	1.0051e+07	2.46948e+07	4.04424e+06	3.03033e+06	2.59461e+07	7.87092e+07	1.03862e+07	1.16181e+07	9.08449e+06	1.12914e+07	7.79149e+07	1.27323e+07	3.04273e+07
M161T439	161.043	438.841	7.31	2.03919e+07	1.93637e+07	1.46234e+07	2.48192e+07	1.86858e+07	1.34369e+07	2.11216e+07	2.06673e+07	2.85305e+07	2.25264e+07	1.92453e+07	2.28241e+07	6.24235e+06	7.50717e+06	6.51743e+06	1.96647e+07	5.99215e+06	1.19353e+07	1.30329e+07	1.74821e+07	4.95942e+06	1.77307e+07	1.41018e+07	2.49672e+07	3.92014e+07	2.29882e+07	2.49854e+07	3.03477e+07	5.56147e+07	1.99119e+07	1.89998e+07	2.30751e+07	2.14234e+07	5.77307e+06	1.14683e+07	2.60307e+07	1.03043e+07	3.34379e+07	2.47018e+07	2.71808e+07	7.00885e+06	5.91427e+06	7.07369e+06	2.12868e+07	3.65693e+06
M161T245	161.043	244.742	4.08	7.76182e+06	1.77084e+07	1.44952e+07	6.88896e+06	2.31456e+07	1.14618e+07	1.4024e+07	5.38864e+06	6.10243e+06	2.28062e+07	2.35183e+07	2.32688e+07	1.3058e+07	4.09989e+07	1.99653e+07	2.72316e+07	1.38059e+07	1.87202e+07	9.18651e+06	1.70026e+07	2.06118e+07	2.62433e+07	3.01944e+07	3.05018e+07	3.31851e+07	6.9536e+07	4.17595e+07	6.20755e+07	1.59938e+07	2.11665e+07	1.98436e+07	3.14435e+07	2.01353e+07	1.58705e+07	1.43476e+07	8.16015e+06	3.71544e+07	2.52828e+06	3.7834e+07	4.50337e+07	3.01247e+07	1.9441e+07	2.48925e+07	2.46957e+07	4.65724e+07
M161T691	161.043	690.736	11.51	4.09399e+06	1.97649e+07	4.14908e+06	2.14703e+07	1.81522e+07	8.26726e+06	2.1547e+07	2.12248e+07	2.58894e+07	3.47459e+07	1.70783e+07	1.7692e+07	1.71184e+07	5.29466e+07	2.00452e+07	1.84625e+07	8.24412e+06	8.52409e+06	1.60816e+07	1.84326e+07	2.45862e+07	1.15665e+07	1.29594e+07	1.74294e+07	2.82725e+07	2.87481e+07	6.95115e+07	6.39499e+07	1.58844e+07	1.4984e+07	1.32765e+07	4.66398e+06	3.19119e+07	1.7833e+07	1.94917e+07	2.13403e+07	3.46454e+07	6.26257e+06	6.08684e+06	5.98673e+06	5.69845e+06	2.51717e+07	1.11392e+07	2.42763e+07	4.4019e+07
M161T286	161.043	285.607	4.76	4.96202e+06	1.02405e+07	4.4832e+06	1.61255e+07	2.24196e+07	1.34093e+07	1.9397e+07	4.60664e+07	2.76116e+07	1.49421e+07	1.06135e+07	1.65347e+07	1.44439e+07	1.40919e+07	2.07896e+07	9.9093e+06	1.76114e+07	3.92125e+07	9.25379e+06	1.55055e+07	1.76778e+07	1.96044e+07	5.96238e+06	2.28146e+07	5.54526e+07	6.03107e+07	7.28967e+07	5.31535e+07	5.15248e+07	1.72205e+07	2.09513e+07	2.20058e+07	2.75528e+07	1.87059e+07	1.55946e+07	3.12554e+07	1.84512e+07	4.0638e+06	1.95797e+07	2.96509e+07	6.45973e+06	11140942	2.32747e+07	2.92411e+07	6.65351e+07
M161T165	161.043	164.66	2.74	4.22214e+07	1.48859e+07	1.24093e+07	2.02417e+07	6.39654e+06	1.87542e+07	2.69189e+06	5.68634e+06	1.79003e+07	1.57849e+07	1.4505e+07	5.36962e+07	6.11618e+07	2.96234e+07	3.33885e+06	6.29303e+06	5.06379e+07	5.21994e+06	4.07468e+07	1.69857e+07	7.4786e+07	1.00014e+08	2.69299e+07	2.87974e+07	4.05153e+07	6.34677e+07	8.25549e+07	7.296e+07	4.55584e+08	1.47644e+07	1.37965e+07	5.75246e+06	4.47293e+07	2.7867e+07	2.64629e+06	1.35742e+08	3.76068e+07	4.97267e+07	3.40943e+07	3.20661e+07	1.00938e+08	9.34564e+06	2.36103e+07	6.46562e+06	2.45123e+07
M161T218	161.043	218.374	3.64	5.11602e+06	4.96635e+06	2.65769e+07	6.75855e+06	2.19285e+07	3.96187e+06	1.40922e+07	5.10114e+06	2.12654e+07	1.0662e+07	2.78221e+07	2.73553e+07	6.11113e+07	2.36102e+07	2.36817e+07	1.67126e+07	2.07111e+07	4.88543e+06	1.80626e+07	1.56032e+07	2.3396e+07	3.07612e+07	1.57559e+07	2.18157e+07	6.1647e+07	6.07224e+07	7.32303e+07	5.60721e+07	1.71428e+08	2.66304e+07	1.53937e+07	4.41427e+06	1.48603e+07	1.29545e+07	2.27054e+07	1.04558e+07	3.17637e+06	8.37284e+06	6.74548e+07	3.345e+07	5.41832e+07	5.60621e+06	4.082e+07	2.50091e+07	3.70045e+07
M161T676	161.043	676.065	11.27	3.77478e+07	1.50684e+07	1.7267e+07	1.27186e+07	1.08863e+07	1.21434e+07	1.24679e+07	4.55227e+06	2.8873e+07	4.89375e+06	1.32322e+07	1.21507e+07	3.1234e+07	1.29878e+07	1.69955e+07	1.60054e+07	1.58783e+07	1.33597e+07	2.68728e+07	3.89276e+06	4.10299e+06	5.41809e+06	9.17419e+06	4.90815e+06	5.0073e+07	1.43158e+07	6.24893e+07	1.6264e+07	5.55715e+07	1.73535e+07	1.76616e+07	2.04403e+07	1.13782e+07	7.93048e+06	7.98189e+06	1.40009e+07	3.26888e+07	5.77813e+06	3.77913e+07	2.34208e+07	4.69156e+07	1.19757e+07	1.54537e+07	3.28542e+07	2.03348e+07
M161T538	161.043	537.683	8.96	1.88798e+07	9.19935e+06	1.3757e+07	4.65011e+07	6.75787e+06	2.75876e+06	2.092e+07	5.12858e+06	6.02397e+06	1.3431e+07	5.29269e+06	5.61614e+06	1.64629e+07	2.6595e+07	2.55704e+07	1.90762e+07	2.00896e+07	9.67639e+06	1.38381e+07	9.10781e+06	1.87465e+07	3.37057e+07	5.10206e+06	1.8395e+07	1.32015e+07	3.23873e+07	8.22333e+07	3.56624e+07	2.07718e+07	1.82954e+07	4.40359e+06	2.01412e+07	1.25926e+07	5.06451e+06	2.65522e+07	1.94778e+07	1.94498e+07	2.73719e+07	6.60723e+06	3.60779e+07	2.30196e+07	2.84912e+07	2.06583e+07	2.44072e+07	6.11768e+06
M161T53	161.044	53.3593	0.89	1.12978e+07	3.88307e+06	3.16166e+07	7.27115e+06	1.05195e+07	9.37495e+06	1.32068e+07	1.43163e+07	1.01648e+07	4.60806e+06	4.47129e+06	4.24228e+07	1.05815e+07	1.79281e+07	1.62003e+07	1.0165e+07	1.46194e+07	2.72085e+07	3.32035e+07	1.35615e+07	1.31832e+07	4.85238e+06	2.41493e+07	1.02275e+07	1.61392e+07	9.051e+06	8.56243e+07	3.55235e+07	2.71515e+07	1.36378e+07	4.0594e+06	2.87915e+07	8.37979e+06	3.51048e+07	4.24881e+06	1.21625e+07	6.6368e+07	4.18264e+06	5.08049e+07	4.9648e+06	4.23705e+06	3.39744e+07	5.29544e+06	1.4186e+07	2.20703e+07
M161T453	161.043	453.219	7.55	3.24097e+07	1.42083e+07	1.18959e+07	745906	2.1272e+07	8.96788e+06	1.80876e+07	2.03371e+07	2.27874e+07	1.11678e+07	2.33406e+07	1.81721e+07	2.52062e+07	6.2239e+07	2.28401e+07	5.89349e+06	1.70782e+07	1.70461e+07	8.64954e+06	4.49229e+06	4.1316e+07	4.2242e+07	1.19845e+07	2.13392e+07	33840427	1.64682e+07	7.73703e+07	4.7268e+07	7.49979e+07	1.26502e+07	4.72409e+06	5.33377e+06	2.59066e+07	2.3522e+07	1.8522e+07	1.96234e+07	1.83298e+07	1.83333e+07	3.27845e+06	8.1081e+06	6.53216e+06	2.81264e+07	2.34272e+07	2.59954e+07	1.19949e+07
M161T523	161.043	523.282	8.72	1.03557e+07	1.11451e+07	1.43809e+07	5.46208e+06	2.27252e+07	1.53946e+07	3.90909e+07	4.42851e+06	1.84863e+06	1.42069e+07	1.12414e+07	3.82361e+07	2.35928e+07	1.80014e+07	1.97129e+07	2.02862e+07	1.08343e+07	1.53136e+07	7.70567e+06	1.81893e+07	1.11171e+07	5.60776e+06	1.95468e+06	2.26206e+07	7.18018e+07	13877368	6.75469e+07	4.21008e+07	7.09189e+07	1.13373e+07	1.85243e+07	1.24422e+07	1.20022e+07	2.13801e+07	4.08558e+06	1.98141e+07	3.97909e+07	5.95824e+06	1.61804e+07	1.85421e+07	2.10335e+07	4.91821e+06	1.93296e+07	1.33506e+07	3.89053e+07
M161T232	161.043	231.542	3.86	1.94218e+07	1.45046e+07	1.01275e+07	1.10112e+07	1.22649e+07	1.55467e+07	2.09668e+07	2.10832e+07	2.2737e+07	1.12511e+07	2.18255e+07	4.04705e+06	5.19463e+06	1.35331e+07	2.41363e+07	1.07523e+07	1.62952e+07	1.70214e+07	1.85928e+07	1.55882e+06	1.92277e+07	5.42238e+06	5.25252e+06	1.22417e+07	4.79508e+07	1.46462e+07	7.56657e+07	6.60552e+07	1.37509e+07	5.03919e+06	1.37785e+07	7.43308e+06	1.49083e+07	1.77228e+07	4.60194e+06	6.13618e+07	3.22104e+07	5.03822e+07	2.06416e+07	1.41485e+07	2.35448e+06	2.20496e+07	1.47808e+07	2.26317e+07	9.98923e+06
M161T732	161.043	732.156	12.2	1.81905e+07	4.26836e+06	2.21537e+07	1.7138e+07	1.68391e+07	6.69594e+06	1.54069e+07	1.43077e+07	5.31472e+06	3.23819e+07	4.92393e+06	2.20333e+07	1.59076e+07	2.44582e+07	1.20333e+07	1.04e+07	1.55171e+07	5.53644e+07	7.38781e+06	1.68793e+07	1.83961e+07	1.89102e+07	1.70737e+07	2.13133e+07	2.85705e+07	8.47828e+07	6.5712e+07	5.0605e+07	6.32857e+07	1.03221e+07	1.41339e+07	4.30145e+06	3.50694e+07	8.59625e+06	1.65286e+07	3.79821e+07	3.58534e+07	5.21355e+07	2.67975e+07	5.5916e+06	1.99327e+07	1.22472e+07	1.39546e+07	2.15455e+07	4.09402e+07
M161T651	161.043	650.59	10.84	7.17355e+06	2.18686e+07	1.67501e+07	6.40616e+06	2.14025e+07	1.2355e+07	1.56051e+07	5.32366e+06	1.83569e+07	9.43167e+06	2.52706e+07	2.59262e+07	1.78645e+07	2.79348e+07	2.31258e+07	9.42727e+06	5.70602e+06	2.58338e+07	3.42019e+07	7.60529e+06	1.81664e+07	1.12874e+07	2.51744e+07	9.74367e+06	1.13986e+08	3.1833e+07	6.5907e+07	3.30743e+07	6.34938e+07	9.50353e+06	15296741	1.48363e+07	1.2979e+06	1.51238e+07	9.34056e+06	5.03085e+07	1.93752e+07	4.3749e+07	1.67781e+07	1.46774e+07	6.23447e+06	3.27272e+07	1.52044e+07	4.52839e+07	6.48759e+07
M161T495	161.043	495.121	8.25	1.65204e+07	1.04379e+07	2.94124e+07	2.68567e+07	1.98959e+07	3.98081e+06	1.3699e+07	5.12981e+06	6.07447e+06	1.76571e+07	1.04976e+07	1.91034e+07	1.69074e+07	4.17675e+07	6.17398e+06	5.58895e+06	1.4429e+07	1.78414e+07	1.03256e+07	9.75827e+06	2.0136e+07	3.45084e+07	4.89582e+06	2.29039e+07	5.3215e+07	1.66448e+08	6.88215e+07	3.14628e+07	6.58483e+07	1.40294e+07	1.34458e+07	1.25029e+07	2.33891e+07	16845877	3.80523e+07	1.53391e+07	1.96623e+07	2.05755e+07	2.45471e+07	1.81407e+07	2.29695e+07	5.19121e+06	6.84201e+06	3.02241e+07	1.14102e+07
M161T329	161.043	329.472	5.49	1.83207e+07	2.06332e+07	1.75035e+07	2.1593e+07	3.32455e+07	4.57537e+06	1.52768e+07	1.72253e+07	1.22022e+07	1.73656e+07	2.00317e+07	3.70979e+07	2.45444e+07	4.97599e+07	6.78421e+06	6.83619e+06	1.41488e+07	2.2019e+07	5.01636e+06	1.30122e+07	2.69826e+07	2.95516e+07	2.33169e+07	1.11967e+07	3.50787e+07	6.98932e+07	7.05854e+07	3.62476e+07	1.8105e+07	6.66159e+06	2.19706e+07	3.76971e+07	2.80056e+07	1.85605e+07	2.56805e+07	3.37557e+06	2.65107e+07	3.04088e+07	7.82865e+07	5.74116e+07	4.34978e+07	2.19822e+07	2.55964e+07	2.21818e+07	4.20938e+07
M161T385	161.043	384.987	6.42	5.54127e+06	1.38155e+07	3.6735e+07	4.37868e+07	2.20077e+07	4.55919e+06	7.03313e+06	6.19861e+06	7.22201e+06	3.12882e+07	9.10771e+06	2.74403e+07	6.86695e+06	3.76159e+07	2.37493e+07	5.73998e+07	1.90708e+07	1.64433e+07	1.55649e+07	5.19932e+06	2.02943e+07	1.1338e+07	1.59272e+07	2.18681e+07	4.03825e+07	4.4104e+07	2.21998e+07	9.99785e+07	1.84267e+07	1.79257e+07	2.20835e+07	1.69776e+07	2.7538e+07	1.26797e+07	6.1512e+06	3.76965e+07	1.79194e+07	1.98026e+07	3.39779e+07	9.08182e+06	2.35771e+07	5.02219e+07	8.0696e+06	7.11902e+07	1.35584e+07
M161T258	161.043	258.32	4.31	2.57515e+07	2.00762e+07	3.78397e+06	7.15381e+07	4.75656e+06	7.74639e+06	2.05868e+07	9.52686e+06	1.6802e+07	1.52138e+07	1.34077e+07	2.04608e+07	2.80763e+06	1.90144e+07	2.22458e+07	4.80954e+06	2.17839e+07	1.16838e+07	1.74502e+07	3.54394e+06	4.01477e+06	1.29675e+07	5.08121e+06	5.90024e+06	6.18398e+07	4.03793e+07	6.51783e+07	7.51816e+07	1.35135e+08	2.28683e+07	2.15029e+07	2.19404e+07	1.41683e+07	1.41206e+07	1.76318e+07	3.59451e+07	3.72716e+07	5.42437e+07	4.56795e+06	1.7158e+06	5.67616e+06	2.49396e+07	5.92714e+06	8.62578e+06	9.62599e+06
M161T551	161.043	551.271	9.19	2.35592e+07	1.86804e+07	1.57157e+07	3.68667e+07	5.21131e+06	6.56822e+06	1.77981e+07	3.21859e+07	2.05753e+07	2.18662e+07	3.00296e+07	2.41751e+07	1.04604e+07	2.10526e+07	1.08084e+07	1.14307e+07	9.05532e+06	1.77696e+07	1.72254e+07	8.61113e+06	4.37389e+06	2.85535e+06	2.132e+07	8.6693e+06	4.71997e+07	5.20478e+07	1.76961e+07	5.61669e+07	1.3986e+07	1.63213e+07	9.9625e+06	1.58857e+07	1.09502e+07	3.58497e+07	4.50921e+06	1.0652e+07	9.43325e+06	2.18085e+07	6.26323e+06	6.27119e+06	3.6825e+07	2.47513e+07	1.91561e+07	1.63094e+07	4.29436e+07
M161T205	161.043	205.344	3.42	3.49449e+07	3.88535e+07	5.36597e+06	3.08765e+07	2.3809e+07	1.92889e+07	1.5223e+07	1.08773e+07	2.49531e+07	1.15147e+07	1.52942e+07	2.74389e+07	6.49338e+06	3.71784e+07	1.9269e+07	3.59876e+07	1.98217e+07	2.49771e+07	4.85954e+06	2.01427e+07	1.75986e+07	6.83509e+06	3.14409e+07	3.15628e+07	8.25195e+07	1.79544e+07	2.23671e+07	5.33588e+07	1.78587e+07	6.42192e+06	2.23732e+07	1.71898e+07	1.24741e+07	9.4426e+06	1.19281e+07	3.61869e+07	5.44607e+07	3.77816e+07	1.00485e+07	3.71051e+07	7.80436e+06	14591347	7.73691e+06	1.87051e+07	4.23523e+07
M161T705	161.043	704.898	11.75	6.81432e+06	1.51895e+07	1.35797e+07	2.16613e+07	4.28563e+06	3.04769e+06	1.91704e+07	9.07617e+06	8.94713e+06	4.54065e+06	1.8833e+07	7.72142e+06	1.51919e+07	5.42352e+06	9.2757e+06	8.41967e+06	1.09943e+07	1.67166e+07	3.35906e+06	8.63354e+06	3.88609e+06	4.80231e+06	1.99899e+07	1.43905e+07	4.57705e+07	1.98786e+07	4.00694e+07	4.40591e+07	7.35559e+07	1.76569e+07	1.20855e+07	3.30775e+07	1.01453e+07	7.72006e+06	1.29181e+07	2.05998e+07	3.26311e+07	3.81926e+07	1.45096e+07	2.37539e+07	2.58617e+07	1.26827e+07	1.42091e+07	1.57162e+07	5.61096e+06
M161T13	161.043	12.8382	0.21	5.01495e+06	3.69178e+06	8.48685e+06	1.27996e+07	9.27e+06	1.32718e+07	1.2801e+07	3.86859e+06	3.72945e+06	1.00687e+07	4.09382e+06	3.65114e+06	3.85288e+06	1.29142e+07	1.46749e+07	7.79838e+06	1.31206e+07	1.08291e+07	3.71087e+06	3.04549e+06	3.06865e+06	1.39461e+07	1.15635e+07	1.51758e+07	3.78379e+06	8.07581e+06	2.68278e+07	1.14881e+07	1.1241e+07	1.36436e+07	15019906	1.48009e+07	1.41642e+07	4.43045e+06	1.53467e+07	1.08172e+07	1.4048e+07	4.30377e+06	1.76475e+07	2.21596e+07	1.90783e+07	1.09123e+07	4.5367e+06	1.21e+07	1.72066e+07
M161T355	161.043	355.222	5.92	1.60431e+07	5.34239e+06	5.0282e+06	5.1915e+07	2.12006e+07	7.64239e+06	2.96247e+07	1.73942e+07	3.72056e+07	6.53353e+06	2.5014e+07	2.71636e+07	1.34724e+07	2.31526e+07	6.74162e+06	3.07446e+07	4.39918e+07	8.58764e+06	2.67472e+07	3.39255e+07	15322144	2.1124e+07	2.08772e+07	1.30631e+07	3.53844e+07	8.94607e+07	1.15976e+07	4.2373e+07	5.34095e+07	6.49163e+06	1.98252e+07	4.72266e+07	7.29713e+06	5.95454e+06	5.69581e+06	8.49232e+06	2.42892e+07	4.80796e+07	2.63935e+07	33195636	3.41928e+07	1.84136e+07	7.23912e+06	6.66075e+06	1.25123e+07
M161T468	161.043	467.869	7.8	8.66321e+06	1.80165e+07	2.4543e+07	36020906	1.58147e+07	1.27358e+06	2.42164e+07	8.60417e+06	9.97935e+06	1.1794e+07	1.52925e+07	6.6541e+06	2.70995e+07	7.71485e+06	6.86209e+06	2.01732e+07	3.12697e+07	1.29211e+07	1.76432e+07	3.47886e+07	1.53085e+07	7.47164e+06	2.3918e+07	2.05067e+07	5.51638e+07	137187640	7.53431e+07	6.76699e+07	6.97141e+07	1.7913e+07	2.98005e+07	1.12311e+07	6.51138e+06	1.90867e+07	5.64208e+06	2.62916e+07	3.32717e+07	3.87459e+07	3.21515e+07	1.07573e+07	3.05498e+07	1.18082e+07	1.33405e+07	2.42437e+07	9.01481e+07
M161T801	161.044	800.688	13.34	8.19169e+06	2.55682e+07	1.18459e+07	2.31521e+07	2.71008e+07	4.67782e+06	7.31231e+06	5.71326e+07	2.55329e+07	1.60732e+07	3.11141e+07	7.02997e+06	2.06658e+07	2.36496e+07	5.49605e+07	1.23924e+06	1.85872e+07	2.30779e+07	5.55992e+07	5.07076e+07	4.20779e+07	5.33334e+07	2.20456e+07	9.03475e+06	1.90088e+07	7.05419e+07	1.37257e+08	5.63878e+07	7.66795e+07	4.06218e+07	7.18674e+06	2.56819e+07	2.51232e+07	6.03313e+06	1.90256e+06	6.58625e+06	8.1458e+07	2.73354e+07	1.28781e+07	7.45813e+06	2.0096e+07	1.0272e+07	6.91862e+06	1.50311e+07	1.00577e+08
M161T272	161.043	271.754	4.53	1.58507e+07	2.33431e+07	3.67436e+07	6.02012e+06	2.1807e+07	1.3987e+07	2.02072e+07	5.10795e+06	2.62756e+07	5.80906e+06	1.6963e+07	1.52315e+07	5.6652e+06	1.93491e+07	2.20054e+07	3.28265e+07	1.3313e+07	4.95423e+06	1.5639e+07	1.73911e+07	2.21046e+07	2.35997e+07	1.23002e+07	1.29728e+07	3.60944e+07	4.79664e+07	1.86146e+07	5.90819e+07	1.52483e+07	2.05817e+07	4.85778e+06	5.13181e+06	2.1534e+07	9.71279e+06	7.44601e+06	2.41005e+07	2.4511e+07	2.43031e+07	2.89243e+07	1.43422e+07	5.41787e+07	2.00434e+07	1.89584e+07	6.0241e+06	1.10625e+07
M161T483	161.046	483.103	8.05	1.11901e+07	1.20981e+07	4.4911e+06	6.37614e+06	2.12827e+07	3.18457e+07	1.8781e+07	1.91118e+07	2.34412e+07	1.89644e+07	2.2078e+07	2.6555e+07	1.46383e+07	7.08417e+06	5.48954e+07	2.01414e+07	5.45716e+06	2.14711e+07	1.78522e+07	4.50598e+06	1.52064e+07	2.01979e+07	1.95196e+07	2.1364e+07	1.36633e+07	1.64883e+07	2.08739e+07	4.00281e+07	7.17229e+07	1.64942e+07	4.63803e+06	1.17303e+07	1.21355e+07	1.77906e+07	5.04069e+06	3.53758e+07	3.41815e+07	2.36966e+07	1.43796e+07	3.23693e+07	2.22147e+07	1.16463e+07	3.18184e+07	1.79191e+07	1.95259e+07
M161T635	161.044	635.287	10.59	6.1228e+06	5.02829e+06	4.5692e+06	5.06299e+07	1.64825e+07	4.15985e+06	2.17187e+07	1.76597e+07	1.74046e+07	2.19148e+07	2.09452e+07	5.23834e+07	2.30647e+07	3.09403e+07	3.17666e+07	1.82632e+07	2.38685e+07	5.34807e+06	4.3918e+06	1.51787e+07	2.05999e+07	1.19111e+07	1.88746e+07	2.21885e+07	1.46539e+07	3.60846e+07	3.67591e+07	6.64416e+07	6.3365e+07	1.52694e+07	1.21314e+07	1.94584e+07	3.4506e+07	5.37041e+06	1.48189e+07	6.06411e+06	1.08266e+07	1.75046e+07	2.03487e+07	3.66411e+07	5.20453e+07	2.27226e+07	4.93248e+07	6.71998e+06	1.20549e+07
M161T152	161.046	151.501	2.53	2.26604e+07	2.48608e+07	2.566e+07	2.84424e+07	7.50912e+07	7.64627e+06	2.54149e+07	9.45266e+07	6.26889e+07	2.1437e+07	3.3858e+07	2.37204e+07	8.15036e+06	3.62091e+07	2.08425e+07	2.39176e+07	7.35923e+06	5.82048e+07	5.70743e+06	1.62418e+07	6.35465e+06	8.53282e+06	3.60856e+07	7.37615e+06	1.72324e+08	3.06932e+07	9.87706e+07	7.72214e+07	2.13429e+07	2.70369e+07	2.77764e+07	1.04235e+08	2.3355e+07	2.68787e+07	7.66506e+07	1.09718e+07	1.82287e+07	1.43735e+08	3.45381e+07	3.98995e+07	9.88928e+06	8.54114e+07	1.23761e+07	2.72318e+07	1.5892e+07
M161T510	161.043	510.154	8.5	1.13247e+07	2.30994e+07	1.83131e+07	9.73436e+06	1.87116e+07	1.37295e+07	4.87992e+06	3.20417e+07	4.14254e+07	1.13866e+07	1.07712e+07	2.24748e+07	1.84812e+07	1.7918e+07	1.40534e+07	1.90483e+07	1.31095e+07	9.8938e+06	1.66861e+07	1.07816e+07	1.32939e+07	5.40501e+06	2.7466e+07	2.26335e+07	2.39078e+07	1.3159e+07	3.54622e+07	5.62444e+07	1.22885e+07	1.36047e+07	1.79033e+07	1.25794e+07	1.36046e+07	1.64639e+07	3.11461e+07	2.2054e+06	8.04616e+06	6.00548e+07	1.36524e+07	2.9711e+07	2.68544e+07	2.61982e+07	1.25734e+07	1.26356e+07	5.31472e+07
M161T565	161.043	564.964	9.42	4.40945e+06	9.73649e+06	1.6427e+07	6.16733e+06	2.45143e+07	2.25216e+07	1.95671e+07	5.20306e+06	1.75303e+07	1.0992e+07	5.26535e+06	1.47982e+07	1.27548e+07	2.40947e+07	5.88901e+06	1.20375e+07	5.36144e+06	2.1713e+06	1.64698e+07	1.72807e+07	1.97114e+07	1.45386e+07	1.84921e+07	2.3074e+07	3.03407e+07	3.48717e+07	9.03377e+07	3.79298e+07	1.18943e+08	2.141e+07	1.32536e+07	2.61406e+07	5.61574e+06	7.84747e+06	2.13969e+07	2.19417e+07	1.04474e+07	4.3814e+07	6.36609e+07	4.89781e+07	5.92871e+06	1.26284e+07	1.18603e+07	1.52737e+07	3.21642e+07
M161T579	161.044	578.601	9.64	2.08138e+07	1.87496e+07	4.02369e+06	5.83886e+06	1.24401e+07	3.70112e+06	5.37257e+06	1.78493e+07	4.04353e+07	1.24207e+07	4.37032e+07	2.44954e+07	2.3003e+07	4.75928e+07	3.59231e+07	2.12037e+07	4.63689e+07	1.38799e+07	917078	1.10139e+07	2.87968e+07	1.33857e+07	4.66447e+06	1.70052e+07	3.3218e+07	3.02853e+07	4.4347e+07	1.59165e+07	2.95987e+07	1.45006e+07	1.16631e+07	4.64049e+06	1.97517e+07	4.61324e+06	1.58523e+07	5.63066e+06	7.63379e+07	1.36381e+07	6.18935e+06	1.32204e+07	2.82432e+07	7.62146e+06	4.8898e+07	1.96439e+07	1.0519e+07
M161T745	161.043	745.192	12.42	7.80177e+06	1.56018e+07	2.98051e+06	1.98452e+07	1.45123e+07	2.51586e+06	2.58572e+07	1.68538e+07	2.72918e+07	3.89044e+06	3.19553e+07	1.34256e+07	3.84949e+06	2.32191e+07	8.6632e+06	1.67522e+07	1.24403e+07	3.45264e+06	1.63471e+07	9.22268e+06	3.3132e+06	3.80771e+07	3.33095e+06	1.83194e+07	3.77401e+07	1.12396e+07	1.34533e+07	1.29882e+07	4.89186e+07	1.58811e+07	2.86068e+06	2.54357e+07	3.65474e+06	8.15112e+06	8.61302e+06	3.68235e+06	7.74297e+06	4.18163e+06	1.38376e+07	4.40531e+07	4.06804e+06	1.09624e+07	9.90928e+06	4.62979e+06	4.86485e+06
M161T123_1	161.043	122.98	2.05	4.87236e+07	4.58012e+07	3.60814e+07	2.69429e+07	1.39633e+07	3.03128e+07	1.43892e+07	1.18164e+07	1.3463e+07	4.34818e+07	3.36781e+07	1.61546e+07	1.27136e+07	6.4449e+07	1.36746e+07	1.36523e+07	3.39822e+07	1.08975e+07	3.06894e+07	3.28685e+07	4.01882e+07	2.02434e+07	5.53439e+07	4.50717e+07	2.90091e+07	3.74696e+07	1.32972e+08	4.23839e+07	3.54698e+07	4.72656e+07	1.20703e+07	1.23632e+07	6.17728e+07	4.13699e+07	1.2498e+07	1.9041e+07	6.42482e+07	2.09662e+07	8.13943e+07	3.99939e+07	70387149	1.34471e+07	2.72014e+07	4.72894e+07	2.47512e+07
M161T178	161.043	178.33	2.97	6.25671e+06	2.3026e+07	1.47699e+07	2.10911e+07	2.42185e+07	1.61884e+07	3.36981e+07	6.02781e+06	3.59797e+07	6.76941e+06	1.97707e+07	8.2272e+06	6.6477e+06	1.26301e+07	3.2986e+07	4.15254e+07	2.28381e+07	1.89872e+07	18986576	2.17738e+07	5.15913e+06	7.11323e+06	2.65896e+07	2.66359e+07	3.80543e+07	1.89678e+07	2.28208e+07	2.12833e+07	1.81838e+07	2.02143e+07	2.909e+07	6.45462e+06	7.45454e+06	1.70473e+07	1.80997e+07	9.04263e+06	3.54735e+07	1.02719e+07	3.87285e+07	3.9776e+07	1.88297e+07	6.66767e+06	2.12558e+07	2.01329e+07	4.02151e+07
M161T299	161.043	299.412	4.99	3.55972e+07	2.10582e+07	2.29888e+07	1.34717e+07	2.22798e+07	4.3269e+06	9.91898e+06	5.81179e+06	6.68588e+06	9.01064e+06	1.73602e+07	2.47283e+07	6.44552e+06	3.64073e+07	6.66381e+06	6.5192e+06	1.37539e+07	5.47923e+06	4.62881e+06	1.59893e+07	1.9226e+07	2.38279e+07	3.87671e+07	6.00663e+06	3.56809e+07	5.95424e+07	5.92462e+07	5.48567e+07	9.33588e+07	1.23268e+07	5.59612e+06	9.27909e+06	2.11359e+07	3.62337e+07	1.17516e+07	6.21441e+07	1.12488e+07	5.00688e+07	3.59857e+07	3.50903e+07	2.78603e+07	1.59259e+07	1.59684e+07	1.76148e+07	1.274e+07
M161T622	161.043	621.592	10.36	2.0303e+07	2.0469e+07	1.65465e+07	6.28167e+06	2.71788e+07	2.45678e+07	5.50809e+06	5.11782e+06	2.24852e+07	1.93483e+06	1.15366e+07	5.63877e+06	1.86069e+07	2.43282e+07	5.72481e+06	1.70129e+07	5.43548e+06	3.29336e+07	1.18279e+07	1.76144e+07	1.75068e+07	24423869	4.89717e+06	5.61279e+06	1.96886e+07	4.43353e+07	6.27675e+07	1.75998e+07	4.98347e+07	2.07186e+07	1.72384e+07	1.76562e+07	5.54344e+06	3.51909e+07	1.99208e+07	5.35232e+06	9.85705e+07	6.32754e+06	4.58506e+07	1.47869e+07	6.00492e+06	2.34437e+07	6.76608e+06	2.79898e+07	3.64352e+07
M161T718	161.046	718.472	11.97	9.66708e+06	1.6077e+07	3.24264e+06	2.15769e+07	1.42512e+07	1.20237e+07	4.3857e+06	1.18367e+07	1.91383e+07	4.26947e+06	4.23053e+06	4.40934e+06	4.4582e+06	5.33436e+06	2.03926e+07	4.59761e+06	1.69164e+07	4.07781e+06	1.56141e+07	1.5778e+07	1.66216e+07	9.74753e+06	3.82997e+06	2.64342e+06	4.80761e+07	1.25558e+07	5.69952e+07	3.67944e+07	6.16828e+07	1.32443e+07	1.41822e+07	3.7162e+06	1.03272e+07	1.72414e+07	1.48146e+07	4.45733e+06	3.40119e+07	4.97087e+06	2.64565e+06	4.62048e+06	4.62606e+06	1.75517e+07	2.13401e+07	1.3461e+07	3.38496e+07
M161T192	161.043	191.595	3.19	8.62733e+06	5.58454e+06	1.90939e+07	2.12025e+07	2.302e+07	1.22238e+07	6.31359e+06	1.29116e+07	6.27529e+06	2.69193e+07	1.94342e+07	1.592e+07	6.10535e+06	7.49825e+06	6.25681e+06	6.09712e+06	7.13832e+06	1.01984e+07	1.97104e+07	1.90004e+07	4.70549e+06	6.76276e+06	1.86505e+07	5.58313e+06	1.37066e+07	8.70013e+07	1.13171e+08	8.46308e+07	1.59563e+07	2.01624e+07	5.3944e+06	2.36679e+07	1.71436e+06	2.07039e+07	1.15817e+07	4.48513e+07	1.05689e+07	3.5687e+07	3.64311e+07	8.88909e+06	3.22919e+07	1.35662e+07	1.25e+07	2.35289e+07	3.19229e+07
M161T592	161.043	592.19	9.87	1.13974e+07	5.04232e+06	2.71485e+07	4.7282e+07	1.81143e+07	1.39909e+07	1.77751e+07	1.51166e+07	6.31128e+06	1.90262e+07	5.72194e+06	2.14199e+07	2.18789e+07	7.18562e+06	6.5811e+06	1.3215e+07	5.87929e+06	1.45653e+07	4.58037e+06	1.38286e+07	4.99465e+06	2.46026e+07	3.0362e+07	6.07937e+06	5.2219e+07	4.90889e+07	7.2798e+07	4.98843e+07	5.58014e+07	1.66429e+07	1.71102e+07	2.39897e+07	2.20924e+07	2.64976e+07	1.08832e+07	1.68377e+07	1.08216e+07	2.84236e+07	2.84346e+07	7.14957e+06	6.5259e+06	3.48218e+07	7.28936e+06	6.76088e+06	4.79256e+07
M161T412	161.043	411.801	6.86	4.19385e+06	1.74248e+07	3.93198e+06	1.08182e+07	1.92489e+07	3.47126e+06	2.01056e+07	4.36258e+06	1.99961e+07	1.56371e+07	1.09844e+07	2.66533e+07	5.15692e+06	1.30494e+07	5.31657e+06	1.7899e+07	4.80088e+06	1.4081e+07	1.30752e+07	3.80194e+06	4.09789e+06	5.60894e+06	1.46473e+07	2.50072e+07	6.10305e+07	5.58546e+07	1.68439e+07	3.88522e+07	1.37667e+07	10026735	4.07975e+06	1.39669e+07	1.57299e+07	5.18341e+07	1.96139e+07	6.10216e+06	8.88491e+06	6.64526e+06	5.33666e+07	6.35788e+06	1.25784e+07	4.91382e+06	5.67442e+06	5.34204e+06	3.62943e+07
M161T137	161.046	136.546	2.28	1.18413e+07	1.58329e+07	5.76713e+06	2.44706e+07	7.34789e+06	4.94643e+06	2.50498e+07	6.02461e+06	6.83585e+06	1.76051e+07	2.08407e+07	7.45495e+07	5.9984e+07	2.85711e+07	2.52678e+07	1.97701e+07	6.39784e+06	5.89873e+06	4.7091e+06	1.80168e+07	5.34972e+06	6.97734e+06	7.60808e+06	2.16879e+07	1.54265e+07	1.67682e+08	2.42836e+07	1.62079e+08	1.85398e+07	2.24204e+07	6.10183e+06	6.2417e+06	3.12444e+07	6.82364e+06	6.73397e+06	9.58565e+06	2.02381e+07	1.0144e+07	4.62638e+07	4.15941e+07	8.51111e+06	6.69466e+06	1.79931e+07	2.45879e+07	9.56657e+07
M161T607	161.043	607.481	10.12	1.57953e+07	2.76126e+07	1.3962e+07	2.47296e+07	5.25062e+06	3.8986e+06	1.86184e+07	1.9318e+07	1.32793e+07	1.60798e+07	1.56536e+07	2.23227e+07	5.59898e+06	1.31133e+07	1.94201e+07	1.18675e+07	1.9389e+07	1.07459e+07	1.86448e+07	1.71973e+07	1.74587e+07	1.30984e+07	2.08415e+07	3.05039e+07	1.38758e+07	3.76623e+07	6.33908e+07	4.07798e+07	4.51852e+07	1.51991e+07	1.52206e+07	1.34645e+07	1.23203e+07	6.73267e+06	1.68097e+07	993828	9.72541e+06	1.14452e+07	6.4129e+06	4.22616e+07	4.01251e+07	5.29348e+06	9.12836e+06	1.85504e+07	1.11459e+07
M161T79	161.043	78.7566	1.31	4.71859e+07	3.17109e+07	6.25732e+06	4.34705e+07	6.69975e+06	2.84639e+07	1.42611e+07	2.8379e+07	2.42638e+07	7.83424e+06	2.78612e+07	8.84138e+06	2.80437e+07	2.36263e+07	1.15729e+07	1.29358e+07	1.9656e+07	7.21976e+06	5.94753e+06	2.24394e+07	2.50943e+07	7.40165e+06	4.84963e+07	2.66553e+07	6.21115e+07	4.76944e+07	2.33407e+07	6.03414e+07	7.92028e+07	2.94489e+07	133905	5.95066e+06	4.0361e+07	6.36284e+06	3.40688e+07	4.76883e+07	1.31126e+07	1.25165e+07	1.25331e+07	4.56586e+07	9.50242e+06	8.28502e+06	9.62592e+06	3.09929e+07	4.69264e+07
M161T402	161.062	402.197	6.7	230824	50397.7	368129	45109.6	173392	328774	157827	262987	113179	122589	370278	62008.3	91390.4	39740.3	122952	43256.6	22363.4	88243.2	142470	281547	73580.9	68352.7	276917	36351.3	45222.4	55182.2	62674.1	61732.8	49042.8	282907	253772	201976	54066.8	190917	135897	82693.3	34263.5	1.18528e+06	72252.7	70460.2	229420	85552.5	29302.6	34819.8	41843.6
M161T123_2	161.081	123.277	2.05	238282	180605	28192.4	163492	108535	29569	246662	237777	234903	235262	43659.8	68340.8	184019	201754	287255	119765	177860	155454	30860.9	83323.1	144709	129302	233494	113820	139297	122243	81081.5	111326	79494.7	360637	219814	258845	328672	117014	48076.6	378210	154374	265226	191239	221725	170249	184478	38667.1	185532	174428
M162T84	161.841	84.3367	1.41	1.39239e+06	939466	839323	856543	905473	924178	984462	1.0676e+06	1.03774e+06	993767	846187	1.16788e+06	958730	917811	941027	915855	904359	954422	774174	727632	754877	850358	1.07517e+06	853515	781842	829047	686102	760751	767298	1.07357e+06	1.11222e+06	1.13405e+06	1.02397e+06	951952	1.09149e+06	1.80136e+06	845178	1.33875e+06	1.36144e+06	1.2464e+06	1.04132e+06	919751	907121	1.02784e+06	910817
M162T6	161.884	6.2717	0.1	182830	169878	231586	174287	152998	226815	123255	134825	222137	162272	206065	203796	155564	120499	184508	145371	139377	212734	112486	111798	149926	118123	160005	110546	122861	106294	97232.8	113748	118424	193180	182966	234352	177667	143587	140018	220841	107197	287552	227836	188745	194411	133797	178717	137805	123579
[truncated: 5,213 more rows]

## Sheet: metabolome_pos
name	mz	rt	rtmin	9.9-1	8.26-5	8.5-1	8.5-2	8.5-3	8.5-4	8.5-5	9.2-1	9.2-2	9.2-3	9.2-4	9.9-2	9.2-5	8.19-1	8.19-2	8.19-3	8.19-4	8.19-5	8.12-1	8.12-2	8.12-3	8.12-4	9.9-3	8.12-5	7.29-1	7.29-2	7.29-3	7.29-4	7.29-5	9.9-4	9.9-5	8.26-1	8.26-2	8.26-3	8.26-4	QC1	QC10	QC2	QC3	QC4	QC5	QC6	QC7	QC8	QC9
[truncated: 12,846 more rows]

## Sheet: msms_Intensity
	mz	rt	9.9-1	9.9-2	9.9-3	9.9-4	9.9-5	8.26-1	8.26-2	8.26-3	8.26-4	8.26-5	8.5-1	8.5-2	8.5-3	8.5-4	8.5-5	9.2-1	9.2-2	9.2-3	9.2-4	9.2-5	8.19-1	8.19-2	8.19-3	8.19-4	8.19-5	8.12-1	8.12-2	8.12-3	8.12-4	8.12-5	7.29-1	7.29-2	7.29-3	7.29-4	7.29-5
[truncated: 112 more rows]
